# Supplementary material for: Genome-wide association studies reveal the role of polymorphisms affecting factor H binding protein expression in host invasion by Neisseria meningitidis
Source: PLoS Pathog. 2021 Oct 18;17(10):e1009992. doi: 10.1371/journal.ppat.1009992 (PMC8553145; doi:10.1371/journal.ppat.1009992)
Supplement: S7 Table — (CSV) [file ppat.1009992.s022.csv]

BIGS_ID	isolate	aliases	country	continent	region	year	serogroup	serotype	ENA_accession	ST_MLST	CC_MLST	Disease_status
403	BZ 147	NIBSC_2774; Z4667	The Netherlands	Europe		1963	B	NT	ERS006960	48	ST-41/44 complex	1
409	BZ 198	NIBSC_2723; Z4673	The Netherlands	Europe		1986	B	NT	ERS006909	41	ST-41/44 complex	1
421	NG H15	NIBSC_2799; Z4686	Norway	Europe		1988	B	8	ERS006983	43	ST-41/44 complex	0
427	NG E30	NIBSC_2804; Z4692	Norway	Europe		1988	B	4	ERS006978	44	ST-41/44 complex	0
428	NG H36	NIBSC_2794; Z4693	Norway	Europe		1988	B	8	ERS006976	47	ST-41/44 complex	0
646	400	NIBSC_2755; Z6419	Austria	Europe		1991	B		ERS006931	40	ST-41/44 complex	1
647	AK50	NIBSC_2735; Z6420	Greece	Europe		1992	B		ERS006921	41	ST-41/44 complex	1
648	M-101/93	NIBSC_2739; Z6421	Iceland	Europe		1993	B		ERS006925	41	ST-41/44 complex	1
649	50/94	NIBSC_2754; Z6422	Norway	Europe		1994	B		ERS006930	45	ST-41/44 complex	1
650	M40/94	NIBSC_2738; Z6423	Chile	South America		1994	B		ERS006924	41	ST-41/44 complex	1
651	931905	NIBSC_2756; Z6424	The Netherlands	Europe		1993	B		ERS006940	41	ST-41/44 complex	1
652	N45/96	NIBSC_2748; Z6425	Norway	Europe		1996	B		ERS006934	41	ST-41/44 complex	1
653	91/40	NIBSC_2757; Z6426	New Zealand	Oceania	Auckland	1991	B	4	ERS006941	42	ST-41/44 complex	1
887	OX9930357		UK	Europe	Oxfordshire	1999	NG	NT	ERR522797	43	ST-41/44 complex	0
898	OX9930715		UK	Europe	Oxfordshire	1999	NG	4		1656	ST-41/44 complex	0
918	OX9932099		UK	Europe	Oxfordshire	1999	B	4		1676	ST-41/44 complex	0
1020	BM55	G19; GR-BM-55_strP	Greece	Europe	Athens	1996	B	4	ERR522792	163		1
1057	BM95	GR-BM-95_strP	Greece	Europe	Athens	1998	B	15	ERR522801	187		1
1058	BM95a	GR-BM-95a_strC	Greece	Europe	Athens	1998	B	15	ERR522809	187		0
1059	BM95b	GR-BM-95b_strC	Greece	Europe	Athens	1998	B	15	ERR522724	187		0
1203	BM55a	G20; GR-BM-55a_strC	Greece	Europe	Athens	1996	B	4	ERR522800	163		0
2813	OX0050004		UK	Europe	Oxfordshire	2000	NG	NT	ERR522727	577	ST-41/44 complex	0
2818	OX0050408		UK	Europe	Oxfordshire	2000	B	4		1875	ST-41/44 complex	0
2819	OX0050459		UK	Europe	Oxfordshire	2000	B	NT		1876	ST-41/44 complex	0
2914	OX0051332		UK	Europe	Oxfordshire	2000	NG	NT		1957	ST-41/44 complex	0
3193	OX0051350		UK	Europe	Oxfordshire	2000	NG	NT		2189	ST-41/44 complex	0
3395	OX9930681		UK	Europe	Oxfordshire	1999	B	4		2364	ST-41/44 complex	0
3412	OX9931676		UK	Europe	Oxfordshire	1999	NG	4	ERR522799	1228	ST-41/44 complex	0
3422	OX9932142		UK	Europe	Oxfordshire	1999	NG	1		1097	ST-41/44 complex	0
3479	OX01060163		UK	Europe	Oxfordshire	2001	B	1		2417	ST-41/44 complex	0
3490	OX01062124		UK	Europe	Oxfordshire	2001	B	4		2362	ST-41/44 complex	0
3664	OX01061649		UK	Europe	Oxfordshire	2001	B	4		2631	ST-41/44 complex	0
4193	OX9931563		UK	Europe	Oxfordshire	1999	C	4	ERR522813	136	ST-41/44 complex	0
4200	OX9931019		UK	Europe	Oxfordshire	1999				1823	ST-41/44 complex	0
4201	OX9931436		UK	Europe	Oxfordshire	1999	B	4		482	ST-41/44 complex	0
4204	OX01060886		UK	Europe	Oxfordshire	2001	B	1		3049	ST-41/44 complex	0
4314	OX9930141		UK	Europe	Oxfordshire	1999	B	4	ERR522781	180	ST-41/44 complex	0
4315	OX9932077		UK	Europe	Oxfordshire	1999	B	NT	ERR522815	180	ST-41/44 complex	0
4395	OX01061972		UK	Europe	Oxfordshire	2001	NG	1		3245	ST-41/44 complex	0
4398	OX01061086		UK	Europe	Oxfordshire	2001	NG	4		3248	ST-41/44 complex	0
10705	N 25/99		Norway	Europe		1999	B	4		44	ST-41/44 complex	1
10735	N 56/99		Norway	Europe		1999	B	NT		45	ST-41/44 complex	1
10756	8/00		Norway	Europe		2000	B	8; 10; 19		43	ST-41/44 complex	1
10758	10/00		Norway	Europe		2000	B	8; 10; 19		110	ST-41/44 complex	1
10812	64/00		Norway	Europe		2000	B	19		146	ST-41/44 complex	1
10830	MK 66/96		Norway	Europe		1996	B	17		44	ST-41/44 complex	0
10837	MK 75/96		Norway	Europe		1996	B	17		44	ST-41/44 complex	0
10847	MK 87/96		Norway	Europe		1996	NG	8; 19; 22/23		43	ST-41/44 complex	0
10848	MK 89/96		Norway	Europe		1996	NG	8; 9; 22/23		43	ST-41/44 complex	0
10913	16705		Norway	Europe		1991	NG	8		43	ST-41/44 complex	0
10914	16044		Norway	Europe		1991	B	14		43	ST-41/44 complex	0
10932	16328		Norway	Europe		1991	Z	4		44	ST-41/44 complex	0
11389	2379		South Africa	Africa		2005	B		ERR957622	6697	ST-41/44 complex	1
14597	OX9932412		UK	Europe	Oxfordshire	1999	NG			833	ST-41/44 complex	0
14745	OX9930304		UK	Europe	Oxfordshire	1999	B			43	ST-41/44 complex	0
14746	OX9930342		UK	Europe	Oxfordshire	1999	B		ERR522789	8095	ST-41/44 complex	0
14923	OX9932088		UK	Europe	Oxfordshire	1999	B	4		1415	ST-41/44 complex	0
18969	M10 240478		UK	Europe	North West	2010	B		ERR086225	1194	ST-41/44 complex	1
19024	M10 240480		UK	Europe	West Midlands	2010	B		ERR086226	1194	ST-41/44 complex	1
19026	M10 240482		UK	Europe	South East	2010	B		ERR086228	3754	ST-41/44 complex	1
19027	M10 240484		UK	Europe	Eastern	2010	B		ERR086229	1097	ST-41/44 complex	1
19032	M10 240498		UK	Europe	Wales	2010	B		ERR086234	41	ST-41/44 complex	1
19960	M10 240500		UK	Europe	South East	2010	B		ERR172585	41	ST-41/44 complex	1
19961	M10 240502		UK	Europe	London	2010	B		ERR172586	340	ST-41/44 complex	1
19967	M10 240512		UK	Europe	West Midlands	2010	B		ERR170938	41	ST-41/44 complex	1
19971	M10 240521		UK	Europe	East Midlands	2010	B		ERR170942	3802	ST-41/44 complex	1
19972	M10 240522		UK	Europe	South and West	2010	B		ERR170943	41	ST-41/44 complex	1
19978	M10 240532		UK	Europe	South and West	2010	B		ERR170949	41	ST-41/44 complex	1
19984	M10 240548		UK	Europe	Yorks and Humber	2010	B		ERR170955	340	ST-41/44 complex	1
19985	M10 240549		UK	Europe	Wales	2010	B		ERR170956	41	ST-41/44 complex	1
19988	M10 240556		UK	Europe	Eastern	2010	B		ERR170959	9815	ST-41/44 complex	1
19989	M10 240558		UK	Europe	Wales	2010	B		ERR170960	1992	ST-41/44 complex	1
19994	M10 240570		UK	Europe	South East	2010	B		ERR170965	5357	ST-41/44 complex	1
20002	M10 240585		UK	Europe	South and West	2010	B		ERR170973	46	ST-41/44 complex	1
20003	M10 240586		UK	Europe	East Midlands	2010	B		ERR170974	485	ST-41/44 complex	1
20004	M10 240587		UK	Europe	South East	2010	B		ERR170975	9879	ST-41/44 complex	1
20005	M10 240589		UK	Europe	West Midlands	2010	B		ERR170976	40	ST-41/44 complex	1
20008	M10 240592		UK	Europe	Yorks and Humber	2010	B		ERR170979	6782	ST-41/44 complex	1
20010	M10 240597		UK	Europe	Eastern	2010	B		ERR170981	41	ST-41/44 complex	1
20011	M10 240598		UK	Europe	London	2010	B		ERR170982	41	ST-41/44 complex	1
20013	M10 240604		UK	Europe	Northern Ireland	2010	B		ERR170984	8384	ST-41/44 complex	1
20014	M10 240605		UK	Europe	South East	2010	B		ERR170985	41	ST-41/44 complex	1
20034	M10 240634		UK	Europe	Northern Ireland	2010	B		ERR171004	42	ST-41/44 complex	1
20037	M10 240639		UK	Europe	South East	2010	B		ERR171007	284		1
20049	M10 240659		UK	Europe	Eastern	2010	B		ERR171019	41	ST-41/44 complex	1
20051	M10 240662		UK	Europe	West Midlands	2010	B		ERR171021	9882	ST-41/44 complex	1
20055	M10 240669		UK	Europe	North West	2010	B		ERR171025	1992	ST-41/44 complex	1
20058	M10 240674		UK	Europe	North West	2010	B		ERR171028	41	ST-41/44 complex	1
20062	M10 240678		UK	Europe	North East	2010	B		ERR171032	340	ST-41/44 complex	1
20063	M10 240681		UK	Europe	South and West	2010	B		ERR171033	9883	ST-41/44 complex	1
20069	M10 240689		UK	Europe	London	2010	B		ERR171039	154	ST-41/44 complex	1
20070	M10 240690		UK	Europe	Wales	2010	B		ERR171040	1090	ST-41/44 complex	1
20076	M10 240702		UK	Europe	West Midlands	2010	B		ERR171046	154	ST-41/44 complex	1
20080	M10 240707		UK	Europe	North West	2010	B		ERR171050	1194	ST-41/44 complex	1
20091	M10 240721		UK	Europe	South East	2010	B		ERR171061	318	ST-41/44 complex	1
20092	M10 240722		UK	Europe	South East	2010	B		ERR171062	41	ST-41/44 complex	1
20093	M10 240723		UK	Europe	Wales	2010	B		ERR171063	41	ST-41/44 complex	1
20094	M10 240724		UK	Europe	North West	2010	B		ERR171064	1194	ST-41/44 complex	1
20097	M10 240730		UK	Europe	Yorks and Humber	2010	B		ERR171067	9886	ST-41/44 complex	1
20105	M10 240746		UK	Europe	West Midlands	2010	B		ERR171075	9841	ST-41/44 complex	1
20106	M10 240747		UK	Europe	South and West	2010	B		ERR176025	1097	ST-41/44 complex	1
20107	M10 240748		UK	Europe	South East	2010	B		ERR176026	485	ST-41/44 complex	1
20108	M10 240749		UK	Europe	South East	2010	B		ERR171076	485	ST-41/44 complex	1
20109	M10 240750		UK	Europe	West Midlands	2010	B		ERR171077	8203	ST-41/44 complex	1
20113	M10 240754		UK	Europe	North West	2010	B		ERR171081	46	ST-41/44 complex	1
20116	M10 240761		UK	Europe	Yorks and Humber	2010	B		ERR171084	1938	ST-41/44 complex	1
20117	M10 240762		UK	Europe	Eastern	2010	B		ERR171085	41	ST-41/44 complex	1
20125	M10 240773		UK	Europe	West Midlands	2010	B		ERR171093	9841	ST-41/44 complex	1
20127	M10 240775		UK	Europe	West Midlands	2010	B		ERR171095	41	ST-41/44 complex	1
20134	M10 240785		UK	Europe	East Midlands	2010	B		ERR171101	3447	ST-41/44 complex	1
20137	M10 240788		UK	Europe	Wales	2010	B		ERR171104	5981	ST-41/44 complex	1
20140	M10 240793		UK	Europe	East Midlands	2010	B		ERR171107	6782	ST-41/44 complex	1
20142	M10 240796		UK	Europe	North West	2010	B		ERR171109	136	ST-41/44 complex	1
20145	M10 240803		UK	Europe	North West	2010	B		ERR171112	1194	ST-41/44 complex	1
20148	M10 240807		UK	Europe	West Midlands	2010	B		ERR171115	41	ST-41/44 complex	1
20150	M10 240809		UK	Europe	South and West	2010	B		ERR171117	41	ST-41/44 complex	1
20157	M10 240820		UK	Europe	South and West	2010	B		ERR170740	41	ST-41/44 complex	1
20160	M10 240823		UK	Europe	London	2010	B		ERR170743	1097	ST-41/44 complex	1
20167	M11 240003		UK	Europe	South and West	2011	B		ERR176028	9889	ST-41/44 complex	1
20172	M11 240008		UK	Europe	West Midlands	2011	B		ERR176029	2783	ST-41/44 complex	1
20174	M11 240011		UK	Europe	West Midlands	2011	B		ERR172583	42	ST-41/44 complex	1
20175	M11 240012		UK	Europe	East Midlands	2011	B		ERR170755	154	ST-41/44 complex	1
20180	M11 240017		UK	Europe	Northern Ireland	2011	B		ERR170760	9819	ST-41/44 complex	1
20181	M11 240018		UK	Europe	West Midlands	2011	B		ERR170761	9820	ST-41/44 complex	1
20185	M11 240023		UK	Europe	Wales	2011	B		ERR170765	41	ST-41/44 complex	1
20186	M11 240024		UK	Europe	Wales	2011	B		ERR170766	1097	ST-41/44 complex	1
20195	M11 240034		UK	Europe	East Midlands	2011	B		ERR176030	5861	ST-41/44 complex	1
20201	M11 240040		UK	Europe	South East	2011	B		ERR176031	1196	ST-41/44 complex	1
20202	M11 240041		UK	Europe	West Midlands	2011	B		ERR176032	477	ST-41/44 complex	1
20208	M11 240047		UK	Europe	North West	2011	B		ERR170781	41	ST-41/44 complex	1
20212	M11 240053		UK	Europe	South and West	2011	B		ERR176039	41	ST-41/44 complex	1
20213	M11 240054		UK	Europe	Wales	2011	B		ERR176040	41	ST-41/44 complex	1
20214	M11 240055		UK	Europe	Wales	2011	B		ERR176041	41	ST-41/44 complex	1
20218	M11 240059		UK	Europe	West Midlands	2011	B		ERR176044	9832	ST-41/44 complex	1
20222	M11 240063		UK	Europe	London	2011	B		ERR176048	41	ST-41/44 complex	1
20236	M11 240079		UK	Europe	North West	2011	B		ERR170796	41	ST-41/44 complex	1
20237	M11 240081		UK	Europe	North West	2011	B		ERR170797	1194	ST-41/44 complex	1
20241	M11 240085		UK	Europe	South and West	2011	B		ERR170801	340	ST-41/44 complex	1
20243	M11 240088		UK	Europe	Yorks and Humber	2011	B		ERR170803	485	ST-41/44 complex	1
20246	M11 240097		UK	Europe	South East	2011	B		ERR170806	2799	ST-41/44 complex	1
20249	M11 240108		UK	Europe	London	2011	B		ERR170809	2632	ST-41/44 complex	1
20251	M11 240110		UK	Europe	North East	2011	B		ERR170811	1194	ST-41/44 complex	1
20253	M11 240112		UK	Europe	South East	2011	B		ERR170813	8052	ST-41/44 complex	1
20255	M11 240115		UK	Europe	Wales	2011	B		ERR170815	5981	ST-41/44 complex	1
20258	M11 240119		UK	Europe	West Midlands	2011	B		ERR170819	437	ST-41/44 complex	1
20263	M11 240125		UK	Europe	North West	2011	B		ERR170823	3818	ST-41/44 complex	1
20273	M11 240145		UK	Europe	South East	2011	B		ERR170833	2080	ST-41/44 complex	1
20276	M11 240148		UK	Europe	East Midlands	2011	B		ERR170836	41	ST-41/44 complex	1
20277	M11 240149		UK	Europe	Eastern	2011	B		ERR170837	2314	ST-41/44 complex	1
20280	M11 240152		UK	Europe	South East	2011	B		ERR170840	1475	ST-41/44 complex	1
20283	M11 240163		UK	Europe	London	2011	B		ERR170843	327	ST-41/44 complex	1
20284	M11 240164		UK	Europe	East Midlands	2011	B		ERR170844	5861	ST-41/44 complex	1
20289	M11 240170		UK	Europe	North West	2011	B		ERR170849	10139	ST-41/44 complex	1
20290	M11 240173		UK	Europe	London	2011	B		ERR170850	5981	ST-41/44 complex	1
20299	M11 240188		UK	Europe	South East	2011	B		ERR170859	41	ST-41/44 complex	1
20301	M11 240191		UK	Europe	South East	2011	B		ERR170861	9892	ST-41/44 complex	1
20303	M11 240193		UK	Europe	North West	2011	B		ERR170863	1097	ST-41/44 complex	1
20304	M11 240195		UK	Europe	South and West	2011	B		ERR170864	1475	ST-41/44 complex	1
20305	M11 240203		UK	Europe	Northern Ireland	2011	B		ERR170865	340	ST-41/44 complex	1
20307	M11 240207		UK	Europe	West Midlands	2011	C		ERR170867	839	ST-41/44 complex	1
20312	M11 240213		UK	Europe	North West	2011	B		ERR170872	1194	ST-41/44 complex	1
20324	M11 240241		UK	Europe	North West	2011	B		ERR170884	1194	ST-41/44 complex	1
20325	M11 240242		UK	Europe	North West	2011	B		ERR170885	1194	ST-41/44 complex	1
20327	M11 240244		UK	Europe	South East	2011	B		ERR170887	1960	ST-41/44 complex	1
20330	M11 240248		UK	Europe	North West	2011	B		ERR170890	1194	ST-41/44 complex	1
20333	M11 240255		UK	Europe	South and West	2011	B		ERR170893	1090	ST-41/44 complex	1
20334	M11 240256		UK	Europe	North East	2011	B		ERR170894	9822	ST-41/44 complex	1
20336	M11 240259		UK	Europe	London	2011	B		ERR170896	41	ST-41/44 complex	1
20343	M11 240269		UK	Europe	South and West	2011	B		ERR170903	1090	ST-41/44 complex	1
20345	M11 240276		UK	Europe	West Midlands	2011	B		ERR170905	41	ST-41/44 complex	1
20356	M11 240289		UK	Europe	Northern Ireland	2011	B		ERR170916	340	ST-41/44 complex	1
20358	M11 240291		UK	Europe	South and West	2011	B		ERR170918	2363	ST-41/44 complex	1
20360	M11 240295		UK	Europe	Eastern	2011	B		ERR170920	303	ST-41/44 complex	1
20364	M11 240299		UK	Europe	South East	2011	B		ERR170924	2314	ST-41/44 complex	1
20369	M11 240306		UK	Europe	Yorks and Humber	2011	B		ERR170929	41	ST-41/44 complex	1
20371	M11 240311		UK	Europe	South and West	2011	B		ERR172494	9896	ST-41/44 complex	1
20384	M11 240328		UK	Europe	West Midlands	2011	B		ERR172507	1194	ST-41/44 complex	1
20386	M11 240333		UK	Europe	London	2011	B		ERR172509	833	ST-41/44 complex	1
20392	M11 240341		UK	Europe	London	2011	B		ERR172515	485	ST-41/44 complex	1
20394	M11 240343		UK	Europe	West Midlands	2011	B		ERR172517	1200	ST-41/44 complex	1
20400	M11 240350		UK	Europe	West Midlands	2011	B		ERR172523	9838	ST-41/44 complex	1
20405	M11 240360		UK	Europe	London	2011	B		ERR172528	180	ST-41/44 complex	1
20407	M11 240364		UK	Europe	West Midlands	2011	B		ERR172530	154	ST-41/44 complex	1
20408	M11 240365		UK	Europe	South East	2011	B		ERR172531	41	ST-41/44 complex	1
20410	M11 240367		UK	Europe	Eastern	2011	B		ERR172533	46	ST-41/44 complex	1
20412	M11 240369		UK	Europe	Yorks and Humber	2011	B		ERR172535	41	ST-41/44 complex	1
20415	M11 240373		UK	Europe	North East	2011	B		ERR172538	1194	ST-41/44 complex	1
20419	M11 240382		UK	Europe	South and West	2011	B		ERR172542	485	ST-41/44 complex	1
20421	M11 240386		UK	Europe	North West	2011	B		ERR172544	41	ST-41/44 complex	1
20426	M11 240391		UK	Europe	North East	2011	B		ERR172549	9824	ST-41/44 complex	1
20432	M11 240398		UK	Europe	Wales	2011	B		ERR172555	41	ST-41/44 complex	1
20443	M11 240414		UK	Europe	Yorks and Humber	2011	B		ERR172566	5551	ST-41/44 complex	1
20445	M11 240420		UK	Europe	Yorks and Humber	2011	B		ERR172568	41	ST-41/44 complex	1
20447	M11 240424		UK	Europe	East Midlands	2011	B		ERR172570	3101	ST-41/44 complex	1
20448	M11 240425		UK	Europe	South East	2011	B		ERR172571	41	ST-41/44 complex	1
20453	M11 240434		UK	Europe	North West	2011	B		ERR172576	1194	ST-41/44 complex	1
20470	M11 240118		UK	Europe	London	2011	B		ERR170818	41	ST-41/44 complex	1
20738	M09 240039	0940039a; ERR237311; SC_RUN_9062_3#17	UK	Europe		2009			ERR237311	1194	ST-41/44 complex	1
20742	M09 240078	0940078a; ERR237214; SC_RUN_9061_4#2	UK	Europe		2009			ERR237214	41	ST-41/44 complex	1
20748	M09 240139	0940139a; ERR237296; SC_RUN_9062_3#2	UK	Europe		2009			ERR237296	41	ST-41/44 complex	1
20755	M09 240256	0940256a; ERR237223; SC_RUN_9061_4#11	UK	Europe		2009			ERR237223	41	ST-41/44 complex	1
20757	M09 240281	0940281a; ERR237239; SC_RUN_9061_4#27	UK	Europe		2009			ERR237239	4100	ST-41/44 complex	1
20758	M09 240283	0940283a; ERR237247; SC_RUN_9061_4#35	UK	Europe		2009			ERR237247	318	ST-41/44 complex	1
20760	M09 240330	0940330a; ERR237297; SC_RUN_9062_3#3	UK	Europe		2009			ERR237297	9160	ST-41/44 complex	1
20762	M09 240439	0940439a; ERR237313; SC_RUN_9062_3#19	UK	Europe		2009			ERR237313	41	ST-41/44 complex	1
20764	M09 240463	0940463a; ERR237329; SC_RUN_9062_3#35	UK	Europe		2009			ERR237329	340	ST-41/44 complex	1
20766	M09 240506	0940506a; ERR237216; SC_RUN_9061_4#4	UK	Europe		2009			ERR237216	839	ST-41/44 complex	1
20770	M09 240669	0940669a; ERR237248; SC_RUN_9061_4#36	UK	Europe		2009			ERR237248	41	ST-41/44 complex	1
20773	M09 240831	0940831a; ERR237306; SC_RUN_9062_3#12	UK	Europe		2009			ERR237306	9238	ST-41/44 complex	1
20781	M10 240050	1040050a; ERR237241; SC_RUN_9061_4#29	UK	Europe		2010			ERR237241	41	ST-41/44 complex	1
20782	M10 240052	1040052a; ERR237249; SC_RUN_9061_4#37	UK	Europe		2010			ERR237249	154	ST-41/44 complex	1
20785	M10 240080	1040080a; ERR237307; SC_RUN_9062_3#13	UK	Europe		2010			ERR237307	8229	ST-41/44 complex	1
20788	M10 240115	1040115a; ERR237331; SC_RUN_9062_3#37	UK	Europe		2010			ERR237331	41	ST-41/44 complex	1
20792	M10 240137	1040137a; ERR237234; SC_RUN_9061_4#22	UK	Europe		2010			ERR237234	3754	ST-41/44 complex	1
20795	M10 240168	1040168a; ERR237258; SC_RUN_9061_4#46	UK	Europe		2010			ERR237258	303	ST-41/44 complex	1
20798	M10 240184	1040184a; ERR237316; SC_RUN_9062_3#22	UK	Europe		2010			ERR237316	154	ST-41/44 complex	1
20800	M10 240219	1040219a; ERR237332; SC_RUN_9062_3#38	UK	Europe		2010			ERR237332	7385	ST-41/44 complex	1
20802	M10 240300	1040300a; ERR237219; SC_RUN_9061_4#7	UK	Europe		2010			ERR237219	340	ST-41/44 complex	1
20805	M09 240174	ERR237291; M0940174; SC_RUN_9061_4#79	UK	Europe		2009			ERR237291	6761	ST-41/44 complex	1
20809	M10 240015	ERR237288; M1040015; SC_RUN_9061_4#76	UK	Europe		2010			ERR237288	1788	ST-41/44 complex	1
21095	M11 240447	ERR314087; SC_RUN_9776_3#4	UK	Europe	London	2011	B		ERR314087	1960	ST-41/44 complex	1
21098	M11 240451	ERR314090; SC_RUN_9776_3#7	UK	Europe	Eastern	2011	B		ERR314090	1194	ST-41/44 complex	1
21102	M11 240457	ERR314094; SC_RUN_9776_3#11	UK	Europe	North West	2011	B		ERR314094	9200	ST-41/44 complex	1
21113	M11 240472	ERR314105; SC_RUN_9776_3#22	UK	Europe	West Midlands	2011	B		ERR314105	2009	ST-41/44 complex	1
21114	M11 240473	ERR314106; SC_RUN_9776_3#23	UK	Europe	South and West	2011	B		ERR314106	485	ST-41/44 complex	1
21115	M11 240474	ERR314107; SC_RUN_9776_3#24	UK	Europe	Northern Ireland	2011	C		ERR314107	10261		1
21117	M11 240476	ERR314109; SC_RUN_9776_3#26	UK	Europe	Yorks and Humber	2011	B		ERR314109	1097	ST-41/44 complex	1
21122	M11 240485	ERR314114; SC_RUN_9776_3#31	UK	Europe	North East	2011	B		ERR314114	2799	ST-41/44 complex	1
21127	M11 240491	ERR314119; SC_RUN_9776_3#36	UK	Europe	North East	2011	B		ERR314119	3050	ST-41/44 complex	1
21128	M11 240492	ERR314120; SC_RUN_9776_3#37	UK	Europe	Eastern	2011	B		ERR314120	9822	ST-41/44 complex	1
21129	M11 240493	ERR314121; SC_RUN_9776_3#38	UK	Europe	South East	2011	B		ERR314121	154	ST-41/44 complex	1
21137	M11 240506	ERR314129; SC_RUN_9776_3#46	UK	Europe	East Midlands	2011	B		ERR314129	8988		1
21142	M11 240592	ERR314134; SC_RUN_9776_3#51	UK	Europe	London	2011	B		ERR314134	41	ST-41/44 complex	1
21144	M11 240594	ERR314136; SC_RUN_9776_3#53	UK	Europe	West Midlands	2011	B		ERR314136	41	ST-41/44 complex	1
21149	M11 240600	ERR314141; SC_RUN_9776_3#58	Malta	Europe		2011	B		ERR314141	9246	ST-41/44 complex	1
21152	M11 240707	ERR314144; SC_RUN_9776_3#61	UK	Europe	South and West	2011	B		ERR314144	1097	ST-41/44 complex	1
21154	M11 240712	ERR314146; SC_RUN_9776_3#63	UK	Europe	Wales	2011	B		ERR314146	5906	ST-41/44 complex	1
21159	M11 240721	ERR314151; SC_RUN_9776_3#68	UK	Europe	South East	2011	B		ERR314151	41	ST-41/44 complex	1
21161	M11 240724	ERR314153; SC_RUN_9776_3#70	UK	Europe	South and West	2011	B		ERR314153	5357	ST-41/44 complex	1
21165	M11 240728	ERR314157; SC_RUN_9776_3#74	UK	Europe	Eastern	2011	B		ERR314157	9889	ST-41/44 complex	1
21171	M11 240736	ERR314163; SC_RUN_9776_3#80	UK	Europe	South and West	2011	B		ERR314163	1097	ST-41/44 complex	1
21184	M11 240766	ERR294388; SC_RUN_9472_6#9	UK	Europe	North West	2011	B		ERR294388	8054	ST-41/44 complex	1
21188	M11 240773	ERR294392; SC_RUN_9472_6#13	UK	Europe	South East	2011	B		ERR294392	41	ST-41/44 complex	1
21195	M11 240783	ERR294399; SC_RUN_9472_6#20	UK	Europe	Northern Ireland	2011	B		ERR294399	4496	ST-41/44 complex	1
21200	M11 240790	ERR294404; SC_RUN_9472_6#25	UK	Europe	Yorks and Humber	2011	B		ERR294404	136	ST-41/44 complex	1
21210	M11 240945	ERR294414; SC_RUN_9472_6#35	UK	Europe	North West	2011	B		ERR294414	340	ST-41/44 complex	1
21213	M11 240949	ERR294417; SC_RUN_9472_6#38	UK	Europe	Eastern	2011	B		ERR294417	41	ST-41/44 complex	1
21222	M11 240981	ERR294426; SC_RUN_9472_6#47	UK	Europe	South East	2011	B		ERR294426	41	ST-41/44 complex	1
21230	M11 240992	ERR294434; SC_RUN_9472_6#55	UK	Europe	North East	2011	B		ERR294434	1194	ST-41/44 complex	1
21234	M11 241013	ERR294438; SC_RUN_9472_6#59	UK	Europe	London	2011	B		ERR294438	41	ST-41/44 complex	1
21235	M11 241014	ERR294439; SC_RUN_9472_6#60	UK	Europe	South East	2011	B		ERR294439	41	ST-41/44 complex	1
21236	M11 241015	ERR294440; SC_RUN_9472_6#61	UK	Europe	West Midlands	2011	B		ERR294440	41	ST-41/44 complex	1
21238	M11 241018	ERR294442; SC_RUN_9472_6#63	UK	Europe	Wales	2011	B		ERR294442	1194	ST-41/44 complex	1
21245	M11 241028	ERR294449; SC_RUN_9472_6#70	UK	Europe	West Midlands	2011	B		ERR294449	41	ST-41/44 complex	1
21247	M11 241032	ERR294451; SC_RUN_9472_6#72	UK	Europe	East Midlands	2011	B		ERR294451	485	ST-41/44 complex	1
21254	M11 241040	ERR294458; SC_RUN_9472_6#79	UK	Europe	South East	2011	B		ERR294458	10269	ST-41/44 complex	1
21257	M11 241044	ERR294461; SC_RUN_9472_6#82	UK	Europe	North West	2011	B		ERR294461	1194	ST-41/44 complex	1
21258	M11 241046	ERR294462; SC_RUN_9472_6#83	UK	Europe	Northern Ireland	2011	B		ERR294462	10270	ST-41/44 complex	1
21261	M11 241050	ERR314170; SC_RUN_9776_4#3	UK	Europe	North West	2011	B		ERR314170	1194	ST-41/44 complex	1
21263	M11 241054	ERR314172; SC_RUN_9776_4#5	UK	Europe	East Midlands	2011	B		ERR314172	1194	ST-41/44 complex	1
21264	M11 241055	ERR314173; SC_RUN_9776_4#6	UK	Europe	South East	2011	B		ERR314173	41	ST-41/44 complex	1
21270	M11 241063	ERR314179; SC_RUN_9776_4#12	UK	Europe	London	2011	B		ERR314179	41	ST-41/44 complex	1
21273	M11 241066	ERR314182; SC_RUN_9776_4#15	UK	Europe	North West	2011	B		ERR314182	41	ST-41/44 complex	1
21277	M11 241072	ERR314186; SC_RUN_9776_4#19	UK	Europe	East Midlands	2011	B		ERR314186	8988		1
21278	M11 241073	ERR314187; SC_RUN_9776_4#20	UK	Europe	West Midlands	2011	B		ERR314187	41	ST-41/44 complex	1
21286	M12 240002	ERR314195; SC_RUN_9776_4#28	UK	Europe	London	2012	B		ERR314195	7385	ST-41/44 complex	1
21291	M12 240009	ERR314200; SC_RUN_9776_4#33	UK	Europe	East Midlands	2012	B		ERR314200	41	ST-41/44 complex	1
21292	M12 240010	ERR314201; SC_RUN_9776_4#34	UK	Europe	Eastern	2012	B		ERR314201	154	ST-41/44 complex	1
21296	M12 240014	ERR314205; SC_RUN_9776_4#38	UK	Europe	London	2012	C		ERR314205	877	ST-41/44 complex	1
21299	M12 240018	ERR314208; SC_RUN_9776_4#41	UK	Europe	London	2012	B		ERR314208	154	ST-41/44 complex	1
21301	M12 240020	ERR314210; SC_RUN_9776_4#43	UK	Europe	Wales	2012	B		ERR314210	3754	ST-41/44 complex	1
21310	M12 240032	ERR314219; SC_RUN_9776_4#52	UK	Europe	Eastern	2012	B		ERR314219	41	ST-41/44 complex	1
21313	M12 240035	ERR314222; SC_RUN_9776_4#55	UK	Europe	North West	2012	B		ERR314222	1194	ST-41/44 complex	1
21314	M12 240036	ERR314223; SC_RUN_9776_4#56	UK	Europe	Yorks and Humber	2012	B		ERR314223	41	ST-41/44 complex	1
21316	M12 240039	ERR314225; SC_RUN_9776_4#58	UK	Europe	Yorks and Humber	2012	B		ERR314225	154	ST-41/44 complex	1
21318	M12 240041	ERR314227; SC_RUN_9776_4#60	UK	Europe	Wales	2012	B		ERR314227	3754	ST-41/44 complex	1
21319	M12 240042	ERR314228; SC_RUN_9776_4#61	UK	Europe	Wales	2012	B		ERR314228	41	ST-41/44 complex	1
21321	M12 240045	ERR314230; SC_RUN_9776_4#63	UK	Europe	South East	2012	B		ERR314230	41	ST-41/44 complex	1
21337	M12 240071	ERR314246; SC_RUN_9776_4#79	UK	Europe	West Midlands	2012	B		ERR314246	10278	ST-41/44 complex	1
21340	M12 240077	ERR314249; SC_RUN_9776_4#82	UK	Europe	South East	2012	B		ERR314249	41	ST-41/44 complex	1
21341	M12 240078	ERR314250; SC_RUN_9776_4#83	UK	Europe	North East	2012	B		ERR314250	1194	ST-41/44 complex	1
21344	M12 240081	ERR310950; SC_RUN_9716_1#3	UK	Europe	London	2012	B		ERR310950	9352	ST-41/44 complex	1
21347	M12 240085	ERR310953; SC_RUN_9716_1#6	UK	Europe	London	2012	B		ERR310953	10280	ST-41/44 complex	1
21353	M12 240094	ERR310959; SC_RUN_9716_1#12	UK	Europe	West Midlands	2012	B		ERR310959	41	ST-41/44 complex	1
21355	M12 240097	ERR310961; SC_RUN_9716_1#14	UK	Europe	North West	2012	B		ERR310961	41	ST-41/44 complex	1
21360	M12 240103	ERR310966; SC_RUN_9716_1#19	UK	Europe	South East	2012	B		ERR310966	6058	ST-41/44 complex	1
21368	M12 240117	ERR310974; SC_RUN_9716_1#27	UK	Europe	Wales	2012	B		ERR310974	340	ST-41/44 complex	1
21369	M12 240118	ERR310975; SC_RUN_9716_1#28	UK	Europe	Wales	2012	B		ERR310975	10282	ST-41/44 complex	1
21374	M12 240124	ERR310980; SC_RUN_9716_1#33	UK	Europe	Wales	2012	B		ERR310980	41	ST-41/44 complex	1
21376	M12 240126	ERR310982; SC_RUN_9716_1#35	UK	Europe	Eastern	2012	B		ERR310982	1194	ST-41/44 complex	1
21378	M12 240128	ERR310984; SC_RUN_9716_1#37	UK	Europe	South and West	2012	B		ERR310984	46	ST-41/44 complex	1
21379	M12 240131	ERR310985; SC_RUN_9716_1#38	UK	Europe	Eastern	2012	NG		ERR310985	41	ST-41/44 complex	1
21382	M12 240134	ERR310988; SC_RUN_9716_1#41	UK	Europe	South East	2012	B		ERR310988	9171	ST-41/44 complex	1
21384	M12 240138	ERR310990; SC_RUN_9716_1#43	UK	Europe	North West	2012	B		ERR310990	1097	ST-41/44 complex	1
21394	M12 240155	ERR311000; SC_RUN_9716_1#53	UK	Europe	East Midlands	2012	B		ERR311000	41	ST-41/44 complex	1
21398	M12 240161	ERR311002; SC_RUN_9716_1#55	UK	Europe	West Midlands	2012	B		ERR311002	41	ST-41/44 complex	1
21400	M12 240167	ERR311004; SC_RUN_9716_1#57	UK	Europe	West Midlands	2012	B		ERR311004	1194	ST-41/44 complex	1
21401	M12 240168	ERR311005; SC_RUN_9716_1#58	UK	Europe	North West	2012	B		ERR311005	43	ST-41/44 complex	1
21402	M12 240169	ERR311006; SC_RUN_9716_1#59	UK	Europe	London	2012	NG		ERR311006	414	ST-41/44 complex	1
21411	M12 240186	ERR311015; SC_RUN_9716_1#68	UK	Europe	North East	2012	B		ERR311015	6782	ST-41/44 complex	1
21412	M12 240187	ERR311016; SC_RUN_9716_1#69	UK	Europe	South and West	2012	B		ERR311016	2314	ST-41/44 complex	1
21414	M12 240191	ERR311018; SC_RUN_9716_1#71	UK	Europe	South East	2012	B		ERR311018	6058	ST-41/44 complex	1
21423	M12 240207	ERR311027; SC_RUN_9716_1#80	UK	Europe	North West	2012	B		ERR311027	154	ST-41/44 complex	1
21426	M12 240213	ERR311030; SC_RUN_9716_1#83	UK	Europe	South East	2012	B		ERR311030	41	ST-41/44 complex	1
21431	M12 240220	ERR278618; SC_RUN_9475_7#5	UK	Europe	London	2012	B		ERR278618	485	ST-41/44 complex	1
21434	M12 240224	ERR278621; SC_RUN_9475_7#8	UK	Europe	London	2012	B		ERR278621	41	ST-41/44 complex	1
21437	M12 240227	ERR278624; SC_RUN_9475_7#11	UK	Europe	East Midlands	2012	B		ERR278624	485	ST-41/44 complex	1
21450	M12 240245	ERR278637; SC_RUN_9475_7#24	UK	Europe	East Midlands	2012	B		ERR278637	340	ST-41/44 complex	1
21452	M12 240249	ERR278639; SC_RUN_9475_7#26	UK	Europe	Eastern	2012	B		ERR278639	41	ST-41/44 complex	1
21455	M12 240252	ERR278642; SC_RUN_9475_7#29	UK	Europe	North West	2012	B		ERR278642	2203	ST-41/44 complex	1
21460	M12 240257	ERR278647; SC_RUN_9475_7#34	UK	Europe	North East	2012	B		ERR278647	571	ST-41/44 complex	1
21463	M12 240263	ERR278650; SC_RUN_9475_7#37	UK	Europe	Yorks and Humber	2012	B		ERR278650	3619	ST-41/44 complex	1
21464	M12 240264	ERR278651; SC_RUN_9475_7#38	UK	Europe	South and West	2012	B		ERR278651	41	ST-41/44 complex	1
21468	M12 240274	ERR278655; SC_RUN_9475_7#42	UK	Europe	Eastern	2012	B		ERR278655	41	ST-41/44 complex	1
21470	M12 240284	ERR278657; SC_RUN_9475_7#44	UK	Europe	North West	2012	B		ERR278657	10293	ST-41/44 complex	1
21474	M12 240290	ERR278661; SC_RUN_9475_7#48	UK	Europe	North East	2012	B		ERR278661	340	ST-41/44 complex	1
21478	M12 240296	ERR278665; SC_RUN_9475_7#52	UK	Europe	Yorks and Humber	2012	B		ERR278665	571	ST-41/44 complex	1
21479	M12 240299	ERR278666; SC_RUN_9475_7#53	UK	Europe	North West	2012	B		ERR278666	3818	ST-41/44 complex	1
21481	M12 240301	ERR278668; SC_RUN_9475_7#55	UK	Europe	London	2012	B		ERR278668	10295	ST-41/44 complex	1
21482	M12 240302	ERR278669; SC_RUN_9475_7#56	UK	Europe	North East	2012	B		ERR278669	10296		1
21484	M12 240305	ERR278671; SC_RUN_9475_7#58	UK	Europe	South and West	2012	B		ERR278671	41	ST-41/44 complex	1
21487	M12 240308	ERR278674; SC_RUN_9475_7#61	UK	Europe	West Midlands	2012	B		ERR278674	41	ST-41/44 complex	1
21488	M12 240309	ERR278675; SC_RUN_9475_7#62	UK	Europe	South and West	2012	B		ERR278675	2266	ST-41/44 complex	1
21490	M12 240314	ERR278677; SC_RUN_9475_7#64	UK	Europe	North East	2012	B		ERR278677	340	ST-41/44 complex	1
21491	M12 240315	ERR278678; SC_RUN_9475_7#65	UK	Europe	North East	2012	B		ERR278678	9352	ST-41/44 complex	1
21494	M12 240319	ERR278681; SC_RUN_9475_7#68	UK	Europe	London	2012	B		ERR278681	41	ST-41/44 complex	1
21496	M12 240321	ERR278683; SC_RUN_9475_7#70	UK	Europe	North West	2012	B		ERR278683	1403	ST-41/44 complex	1
21500	M12 240325	ERR278687; SC_RUN_9475_7#74	UK	Europe	South and West	2012	B		ERR278687	41	ST-41/44 complex	1
21506	M12 240333	ERR278693; SC_RUN_9475_7#80	UK	Europe	London	2012	B		ERR278693	41	ST-41/44 complex	1
21507	M12 240334	ERR278694; SC_RUN_9475_7#81	UK	Europe	London	2012	B		ERR278694	340	ST-41/44 complex	1
26823	12024_2010	ERR351666; SC_RUN_10395_7#29	Ireland	Europe	CORK	2010	B	nt; 14; nt	ERR351666	10543	ST-41/44 complex	1
26831	12032_2010	ERR351674; SC_RUN_10395_7#37	Ireland	Europe	CAVAN	2010	B	nt; p1.4; nt	ERR351674	154	ST-41/44 complex	1
26832	12033_2010	ERR351675; SC_RUN_10395_7#38	Ireland	Europe		2010	B	nt; p1.4; nt	ERR351675	154	ST-41/44 complex	1
26833	12034_2010	ERR351676; SC_RUN_10395_7#39	Ireland	Europe	CORK	2010	B	nt; p1.4; nt	ERR351676	154	ST-41/44 complex	1
26834	12035_2010	ERR351677; SC_RUN_10395_7#40	Ireland	Europe	KILDARE	2010	B	nt; p1.4; nt	ERR351677	6697	ST-41/44 complex	1
26836	12003_2011	ERR351679; SC_RUN_10395_7#42	Ireland	Europe	LIMERICK	2011	B	nt; p1.4; nt	ERR351679	41	ST-41/44 complex	1
26837	12002_2011	ERR351680; SC_RUN_10395_7#43	Ireland	Europe		2011	B	nt; p1.3; p1.6	ERR351680	1194	ST-41/44 complex	1
26838	12004_2011	ERR351681; SC_RUN_10395_7#44	Ireland	Europe	LEITRIM	2011	B	nt; p.1.4; nt	ERR351681	274	ST-41/44 complex	1
26840	12006_2011	ERR351683; SC_RUN_10395_7#46	Ireland	Europe		2011	B	nt; p1.4; nt	ERR351683	7670	ST-41/44 complex	1
26842	12008_2011	ERR351685; SC_RUN_10395_7#48	Ireland	Europe	WATERFORD	2011	B	nt; p1.4; nt	ERR351685	154	ST-41/44 complex	1
26843	12009_2011	ERR351686; SC_RUN_10395_7#49	Ireland	Europe	LOUTH	2011	B	nt; p1.4; nt	ERR351686	154	ST-41/44 complex	1
26846	12017_2011	ERR351689; SC_RUN_10395_7#52	Ireland	Europe	CAVAN	2011	B	nt; p1.4; nt	ERR351689	9574	ST-41/44 complex	1
26848	12019_2011	ERR351691; SC_RUN_10395_7#54	Ireland	Europe	TIPPERARY	2011	B	nt; p1.14; nt	ERR351691	8951	ST-41/44 complex	1
26849	12020_2011	ERR351692; SC_RUN_10395_7#55	Ireland	Europe	KILKENNY	2011	B	nt; p1.3; p1.6	ERR351692	1194	ST-41/44 complex	1
26861	12031_2011	ERR351704; SC_RUN_10395_7#67	Ireland	Europe	DUBLIN	2011	B	nt; p1.4; nt	ERR351704	154	ST-41/44 complex	1
26862	12032_2011	ERR351705; SC_RUN_10395_7#68	Ireland	Europe		2011	B	nt; p1.4; nt	ERR351705	41	ST-41/44 complex	1
26864	12001_2012	ERR351707; SC_RUN_10395_7#70	Ireland	Europe	KILDARE	2012	B	nt; p1.4; nt	ERR351707	154	ST-41/44 complex	1
26865	12002_2012	ERR351708; SC_RUN_10395_7#71	Ireland	Europe		2012	B	nt; p1.4; nt	ERR351708	1403	ST-41/44 complex	1
26866	12003_2012	ERR351709; SC_RUN_10395_7#72	Ireland	Europe	CLARE	2012	B	nt; p1.4; nt	ERR351709	41	ST-41/44 complex	1
26867	12004_2012	ERR351710; SC_RUN_10395_7#73	Ireland	Europe	KILDARE	2012	B	nt; nt; nt	ERR351710	1194	ST-41/44 complex	1
26875	12012_2012	ERR351718; SC_RUN_10395_7#81	Ireland	Europe	LIMERICK	2012	B	nt; p1.13; nt	ERR351718	206	ST-41/44 complex	1
26884	12024_2012	ERR351727; SC_RUN_10395_7#90	Ireland	Europe	LONGFORD	2012	B	nt; p1.4; nt	ERR351727	1475	ST-41/44 complex	1
26886	12026_2012	ERR351729; SC_RUN_10395_7#92	Ireland	Europe	DONEGAL	2012	B	nt; p1.4; nt	ERR351729	1475	ST-41/44 complex	1
26890	12031_2012	ERR351733; SC_RUN_10395_7#96	Ireland	Europe	CARLOW	2012	B	nt; nt; nt	ERR351733	10132	ST-41/44 complex	1
26893	12036_2012	ERR351736; SC_RUN_10395_8#72	Ireland	Europe	GALWAY	2012	B	nt; p1.4; nt	ERR351736	1403	ST-41/44 complex	1
26897	12001-2013	ERR351740; SC_RUN_10395_8#76	Ireland	Europe	DUBLIN	2013	B	nt; nt; nt	ERR351740	154	ST-41/44 complex	1
26901	12005_2013	ERR351744; SC_RUN_10395_8#80	Ireland	Europe	CORK	2013	B	nt; p1.4; nt	ERR351744	3818	ST-41/44 complex	1
26904	12008_2013	ERR351747; SC_RUN_10395_8#83	Ireland	Europe	LOUTH	2013	B	nt; p1.3; p1.6	ERR351747	1194	ST-41/44 complex	1
26909	12013_2013	ERR351752; SC_RUN_10395_8#88	Ireland	Europe		2013	B	nt; p1.4; nt	ERR351752	1194	ST-41/44 complex	1
26915	12019_2013	ERR351758; SC_RUN_10395_8#94	Ireland	Europe	MONAGHAN	2013	B	nt; p1.4; nt	ERR351758	154	ST-41/44 complex	1
27059	0033/15		Czech Republic	Europe	UH	2015	C			3346	ST-41/44 complex	1
27064	0039/15		Czech Republic	Europe	BM	2015	C			3346	ST-41/44 complex	1
27778	M12 240336	SC_RUN_11982_1#1	UK	Europe	West Midlands	2012	B		ERR472988	1475	ST-41/44 complex	1
27783	M12 240349	SC_RUN_11982_1#12	UK	Europe	North East	2012	B		ERR472998	1097	ST-41/44 complex	1
27786	M12 240650	SC_RUN_11982_1#19	UK	Europe	South East	2012	B		ERR473005	41	ST-41/44 complex	1
27787	M12 240651	SC_RUN_11982_1#20	UK	Europe	Yorks and Humber	2012	B		ERR473006	1194	ST-41/44 complex	1
27788	M12 240652	SC_RUN_11982_1#21	UK	Europe	North East	2012	B		ERR473007	154	ST-41/44 complex	1
27790	M12 240654	SC_RUN_11982_1#23	UK	Europe	London	2012	B		ERR473009	10693	ST-41/44 complex	1
27791	M12 240656	SC_RUN_11982_1#25	UK	Europe	North West	2012	B		ERR473011	3695	ST-41/44 complex	1
27792	M12 240658	SC_RUN_11982_1#27	UK	Europe	South East	2012	B		ERR473013	42	ST-41/44 complex	1
27794	M12 240664	SC_RUN_11982_1#32	UK	Europe	London	2012	B		ERR473017	41	ST-41/44 complex	1
27795	M12 240667	SC_RUN_11982_1#33	UK	Europe	South East	2012	B		ERR473018	1194	ST-41/44 complex	1
27796	M12 240668	SC_RUN_11982_1#34	UK	Europe	South East	2012	B		ERR473019	41	ST-41/44 complex	1
27798	M12 240672	SC_RUN_11982_1#37	UK	Europe	North West	2012	B		ERR473022	1097	ST-41/44 complex	1
27802	M12 240681	SC_RUN_11982_1#42	UK	Europe	North West	2012	B		ERR473027	571	ST-41/44 complex	1
27806	M12 240685	SC_RUN_11982_1#47	UK	Europe	West Midlands	2012	B		ERR473031	3242		1
27811	M12 240697	SC_RUN_11982_1#52	UK	Europe	South and West	2012	B		ERR473036	41	ST-41/44 complex	1
27812	M12 240699	SC_RUN_11982_1#54	UK	Europe	Yorks and Humber	2012	B		ERR473038	10696	ST-41/44 complex	1
27816	M12 240706	SC_RUN_11982_1#60	UK	Europe	South East	2012	B		ERR473044	10698	ST-41/44 complex	1
27818	M12 240712	SC_RUN_11982_1#63	UK	Europe	Yorks and Humber	2012	B		ERR473047	154	ST-41/44 complex	1
27822	M12 240720	SC_RUN_11982_1#70	UK	Europe	Eastern	2012	B		ERR473054	41	ST-41/44 complex	1
27833	M12 240741	SC_RUN_11982_1#80	UK	Europe	South and West	2012	B		ERR473064	8054	ST-41/44 complex	1
27836	M12 240750	SC_RUN_11982_1#88	UK	Europe	West Midlands	2012	B		ERR473072	41	ST-41/44 complex	1
27837	M12 240752	SC_RUN_11982_1#90	UK	Europe	Northern Ireland	2012	B		ERR473074	154	ST-41/44 complex	1
27846	M12 240783	SC_RUN_11982_2#13	UK	Europe	London	2012	B		ERR473092	41	ST-41/44 complex	1
27847	M12 240785	SC_RUN_11982_2#15	UK	Europe	South East	2012	B		ERR473094	41	ST-41/44 complex	1
27856	M12 240807	SC_RUN_11982_2#33	UK	Europe	South and West	2012	B		ERR473111	10702		1
27865	M12 240825	SC_RUN_11982_2#47	UK	Europe	London	2012	B		ERR473124	485	ST-41/44 complex	1
27872	M12 240846	SC_RUN_11982_2#56	UK	Europe	West Midlands	2012	B		ERR473133	41	ST-41/44 complex	1
27873	M12 240847	SC_RUN_11982_2#57	UK	Europe	Eastern	2012	B		ERR473134	3666	ST-41/44 complex	1
27875	M12 240849	SC_RUN_11982_2#59	UK	Europe	North West	2012	B		ERR473136	41	ST-41/44 complex	1
27876	M12 240850	SC_RUN_11982_2#60	UK	Europe	North West	2012	B		ERR473137	1194	ST-41/44 complex	1
27885	M12 240868	SC_RUN_11982_2#73	UK	Europe	South and West	2012	B		ERR473150	1090	ST-41/44 complex	1
27886	M12 240872	SC_RUN_11982_2#74	UK	Europe	North West	2012	B		ERR473151	11142		1
27889	M12 240876	SC_RUN_11982_2#77	UK	Europe	South East	2012	B		ERR473154	2821	ST-41/44 complex	1
27895	M12 240887	SC_RUN_11982_2#86	UK	Europe	Yorks and Humber	2012	B		ERR473163	1153	ST-41/44 complex	1
27900	M12 240901	SC_RUN_11982_2#96	UK	Europe	London	2012	B		ERR473173	10706	ST-41/44 complex	1
27901	M12 240902	SC_RUN_11940_4#1	UK	Europe	North West	2012	B		ERR466849	1233	ST-41/44 complex	1
27903	M13 240001	SC_RUN_11940_4#3	UK	Europe	London	2013	B		ERR466851	41	ST-41/44 complex	1
27908	M13 240007	SC_RUN_11940_4#10	UK	Europe	South and West	2013	B		ERR466857	1194	ST-41/44 complex	1
27909	M13 240009	SC_RUN_11940_4#12	UK	Europe	North West	2013	B		ERR466859	2799	ST-41/44 complex	1
27910	M13 240012	SC_RUN_11940_4#14	UK	Europe	West Midlands	2013	B		ERR466861	41	ST-41/44 complex	1
27913	M13 240019	SC_RUN_11940_4#19	UK	Europe	South and West	2013	B		ERR466866	7612	ST-41/44 complex	1
27918	M13 240031	SC_RUN_11940_4#29	UK	Europe	West Midlands	2013	B		ERR466876	337	ST-41/44 complex	1
27924	M13 240041	SC_RUN_11940_4#37	UK	Europe	South and West	2013	B		ERR466883	10710	ST-41/44 complex	1
27925	M13 240042	SC_RUN_11940_4#41	UK	Europe	Eastern	2013	B		ERR466887	8006		1
27929	M13 240047	SC_RUN_11940_4#44	UK	Europe	London	2013	B		ERR466889	8054	ST-41/44 complex	1
27943	M13 240084	SC_RUN_11940_4#67	UK	Europe	Eastern	2013	B		ERR466912	1475	ST-41/44 complex	1
27944	M13 240085	SC_RUN_11940_4#68	UK	Europe	Yorks and Humber	2013	B		ERR466913	40	ST-41/44 complex	1
27946	M13 240088	SC_RUN_11940_4#71	UK	Europe	West Midlands	2013	B		ERR466916	41	ST-41/44 complex	1
27947	M13 240090	SC_RUN_11940_4#73	UK	Europe	South East	2013	B		ERR466918	6761	ST-41/44 complex	1
27950	M13 240097	SC_RUN_11940_4#76	UK	Europe	Wales	2013	B		ERR466921	3893	ST-41/44 complex	1
27951	M13 240098	SC_RUN_11940_4#77	UK	Europe	Wales	2013	B		ERR466922	1097	ST-41/44 complex	1
27954	M13 240111	SC_RUN_11940_4#83	UK	Europe	North West	2013	B		ERR466928	1194	ST-41/44 complex	1
27956	M13 240115	SC_RUN_11940_4#86	UK	Europe	West Midlands	2013	B		ERR466931	1194	ST-41/44 complex	1
27958	M13 240120	SC_RUN_11940_4#89	UK	Europe	South East	2013	B		ERR466934	41	ST-41/44 complex	1
27960	M13 240123	SC_RUN_11940_4#91	UK	Europe	Eastern	2013	B		ERR466936	41	ST-41/44 complex	1
27966	M13 240135	SC_RUN_11982_3#4	UK	Europe	West Midlands	2013	B		ERR473177	1194	ST-41/44 complex	1
27967	M13 240142	SC_RUN_11982_3#6	UK	Europe	West Midlands	2013	B		ERR473179	1770	ST-41/44 complex	1
27974	M13 240157	SC_RUN_11982_3#18	UK	Europe	West Midlands	2013	B		ERR473190	41	ST-41/44 complex	1
27978	M13 240166	SC_RUN_11982_3#25	UK	Europe	North West	2013	B		ERR473197	1194	ST-41/44 complex	1
27981	M13 240171	SC_RUN_11982_3#29	UK	Europe	Yorks and Humber	2013	B		ERR473201	5357	ST-41/44 complex	1
27983	M13 240173	SC_RUN_11982_3#32	UK	Europe	Eastern	2013	B		ERR473203	4256	ST-41/44 complex	1
27984	M13 240174	SC_RUN_11982_3#33	UK	Europe	Eastern	2013	B		ERR473204	2203	ST-41/44 complex	1
27985	M13 240175	SC_RUN_11982_3#34	UK	Europe	West Midlands	2013	B		ERR473205	10535	ST-41/44 complex	1
27986	M13 240181	SC_RUN_11982_3#36	UK	Europe	South and West	2013	B		ERR473207	41	ST-41/44 complex	1
27994	M13 240204	SC_RUN_11982_3#54	UK	Europe	Yorks and Humber	2013	B		ERR473224	1194	ST-41/44 complex	1
27995	M13 240205	SC_RUN_11982_3#55	UK	Europe	Eastern	2013	B		ERR473225	485	ST-41/44 complex	1
27996	M13 240206	SC_RUN_11982_3#56	UK	Europe	North West	2013	B		ERR473226	207	ST-41/44 complex	1
27998	M13 240210	SC_RUN_11982_3#58	UK	Europe	North West	2013	B		ERR473228	41	ST-41/44 complex	1
28000	M13 240212	SC_RUN_11982_3#60	UK	Europe	London	2013	B		ERR473230	3101	ST-41/44 complex	1
28003	M13 240217	SC_RUN_11982_3#63	UK	Europe	North West	2013	B		ERR473233	1194	ST-41/44 complex	1
28006	M13 240228	SC_RUN_11982_3#71	UK	Europe	South East	2013	B		ERR473241	41	ST-41/44 complex	1
28009	M13 240231	SC_RUN_11982_3#74	UK	Europe	Wales	2013	B		ERR473244	8539	ST-41/44 complex	1
28012	M13 240234	SC_RUN_11982_3#77	UK	Europe	South and West	2013	B		ERR473247	41	ST-41/44 complex	1
28013	M13 240235	SC_RUN_11982_3#78	UK	Europe	Wales	2013	B		ERR473248	41	ST-41/44 complex	1
28014	M13 240237	SC_RUN_11982_3#79	UK	Europe	North West	2013	B		ERR473249	41	ST-41/44 complex	1
28015	M13 240239	SC_RUN_11982_3#82	UK	Europe	Northern Ireland	2013	B		ERR473252	41	ST-41/44 complex	1
28024	M13 240261	SC_RUN_11940_5#1	UK	Europe	South East	2013	B		ERR466942	41	ST-41/44 complex	1
28026	M13 240263	SC_RUN_11940_5#3	UK	Europe	West Midlands	2013	B		ERR466944	41	ST-41/44 complex	1
28028	M13 240271	SC_RUN_11940_5#10	UK	Europe	North West	2013	B		ERR466950	10718	ST-41/44 complex	1
28030	M13 240273	SC_RUN_11940_5#12	UK	Europe	West Midlands	2013	B		ERR466952	1194	ST-41/44 complex	1
28032	M13 240275	SC_RUN_11940_5#14	UK	Europe	West Midlands	2013	B		ERR466954	41	ST-41/44 complex	1
28033	M13 240277	SC_RUN_11940_5#15	UK	Europe	West Midlands	2013	B		ERR466955	1823	ST-41/44 complex	1
28036	M13 240292	SC_RUN_11940_5#21	UK	Europe	North West	2013	B		ERR466961	5330		1
28039	M13 240385	SC_RUN_11940_5#27	UK	Europe	North East	2013	B		ERR466967	8176	ST-41/44 complex	1
28044	M13 240409	SC_RUN_11940_5#40	UK	Europe	London	2013	B		ERR466979	41	ST-41/44 complex	1
28046	M13 240413	SC_RUN_11940_5#44	UK	Europe	South East	2013	B		ERR466982	10721	ST-41/44 complex	1
28049	M13 240418	SC_RUN_11940_5#47	UK	Europe	South and West	2013	B		ERR466985	46	ST-41/44 complex	1
28059	M13 240438	SC_RUN_11940_5#59	UK	Europe	South East	2013	B		ERR466997	7955	ST-41/44 complex	1
28061	M13 240449	SC_RUN_11940_5#64	UK	Europe	North East	2013	B		ERR467002	154	ST-41/44 complex	1
28064	M13 240452	SC_RUN_11940_5#67	UK	Europe	Eastern	2013	B		ERR467005	41	ST-41/44 complex	1
28072	M13 240472	SC_RUN_11940_5#81	UK	Europe	North West	2013	B		ERR467019	41	ST-41/44 complex	1
28073	M13 240475	SC_RUN_11940_5#83	UK	Europe	South East	2013	B		ERR467021	2080	ST-41/44 complex	1
28076	M13 240479	SC_RUN_11940_5#86	UK	Europe	North East	2013	B		ERR467024	41	ST-41/44 complex	1
28088	M13 240002	SC_RUN_11940_4#4	UK	Europe	London	2013	C		ERR466852	9777		1
28110	M13 240198	SC_RUN_11982_3#48	UK	Europe	Eastern	2013	NG		ERR473218	10725	ST-41/44 complex	1
28112	M13 240399	SC_RUN_11940_5#33	UK	Europe	London	2013	NG		ERR466972	41	ST-41/44 complex	1
28850	OX9930030	ERR222754; M99.0030030.C; SC_RUN_8727_4#1	UK	Europe	Oxfordshire	1999	E		ERR222754	41	ST-41/44 complex	0
28851	OX9930099	ERR222755; M99.0030099.A; SC_RUN_8727_4#2	UK	Europe	Oxfordshire	1999	B		ERR222755	1097	ST-41/44 complex	0
28852	OX9930434	ERR222758; M99.0030434.J; SC_RUN_8727_4#5	UK	Europe	Oxfordshire	1999	NG		ERR222758	41	ST-41/44 complex	0
28853	OX9930486	M99.0030486.F	UK	Europe	Oxfordshire	1999	B			44	ST-41/44 complex	0
28854	OX9930499	ERR222759; M99.0030499.H; SC_RUN_8727_4#6	UK	Europe	Oxfordshire	1999	B		ERR222759	1414	ST-41/44 complex	0
28855	OX9930539	ERR222760; M99.0030539.Z; SC_RUN_8727_4#7	UK	Europe	Oxfordshire	1999	B		ERR222760	1473	ST-41/44 complex	0
28856	OX9930579	ERR222761; M99.0030579.Q; SC_RUN_8727_4#8	UK	Europe	Oxfordshire	1999	B		ERR222761	180	ST-41/44 complex	0
28857	OX9930716	ERR222764; M99.0030716.J; SC_RUN_8727_4#11	UK	Europe	Oxfordshire	1999	NG		ERR222764	1228	ST-41/44 complex	0
28858	OX9930765	ERR222765; M99.0030765.E; SC_RUN_8727_4#12	UK	Europe	Oxfordshire	1999	B		ERR222765	1423	ST-41/44 complex	0
28859	OX9930826	ERR222766; M99.0030826.Q; SC_RUN_8727_4#13	UK	Europe	Oxfordshire	1999	B		ERR222766	43	ST-41/44 complex	0
28860	OX9930864	ERR222768; M99.0030864.Z; SC_RUN_8727_4#15	UK	Europe	Oxfordshire	1999	B		ERR222768	180	ST-41/44 complex	0
28861	OX9930906	ERR222769; M99.0030906.Z; SC_RUN_8727_4#16	UK	Europe	Oxfordshire	1999	B		ERR222769	43	ST-41/44 complex	0
28862	OX9930945	ERR222770; M99.0030945.Z; SC_RUN_8727_4#17	UK	Europe	Oxfordshire	1999	B		ERR222770	41	ST-41/44 complex	0
28863	OX9930951	ERR222771; M99.0030951.H; SC_RUN_8727_4#18	UK	Europe	Oxfordshire	1999	B		ERR222771	180	ST-41/44 complex	0
28865	OX9930970	ERR222772; M99.0030970.E; SC_RUN_8727_4#19	UK	Europe	Oxfordshire	1999	B		ERR222772	1423	ST-41/44 complex	0
28866	OX9930996	ERR222773; M99.0030996.B; SC_RUN_8727_4#20	UK	Europe	Oxfordshire	1999	B		ERR222773	1097	ST-41/44 complex	0
28867	OX9931018		UK	Europe	Oxfordshire	1999	B			1823	ST-41/44 complex	0
28868	OX9931037	ERR222775; M99.0031037.C; SC_RUN_8727_4#22	UK	Europe	Oxfordshire	1999	NG		ERR222775	47	ST-41/44 complex	0
28869	OX9931039	ERR222776; M99.0031039.J; SC_RUN_8727_4#23	UK	Europe	Oxfordshire	1999	B		ERR222776	41	ST-41/44 complex	0
28870	OX9931049	ERR222777; M99.0031049.E; SC_RUN_8727_4#24	UK	Europe	Oxfordshire	1999	B		ERR222777	170	ST-41/44 complex	0
28871	OX9931066	ERR222778; M99.0031066.S; SC_RUN_8727_4#25	UK	Europe	Oxfordshire	1999	NG		ERR222778	41	ST-41/44 complex	0
28872	OX9931111	ERR222779; M99.0031111.D; SC_RUN_8727_4#26	UK	Europe	Oxfordshire	1999	NG		ERR222779	577	ST-41/44 complex	0
28873	OX9931152	ERR222780; M99.0031152.Z; SC_RUN_8727_4#27	UK	Europe	Oxfordshire	1999	B		ERR222780	43	ST-41/44 complex	0
28874	OX9931165	ERR222781; M99.0031165.X; SC_RUN_8727_4#28	UK	Europe	Oxfordshire	1999	B		ERR222781	43	ST-41/44 complex	0
28876	OX9931218	ERR222783; M99.0031218.F; SC_RUN_8727_4#30	UK	Europe	Oxfordshire	1999	B		ERR222783	1415	ST-41/44 complex	0
28878	OX9931242	ERR222785; M99.0031242.C; SC_RUN_8727_4#32	UK	Europe	Oxfordshire	1999	B		ERR222785	1097	ST-41/44 complex	0
28879	OX9931249	ERR222786; M99.0031249.N; SC_RUN_8727_4#33	UK	Europe	Oxfordshire	1999	B		ERR222786	1097	ST-41/44 complex	0
28880	OX9931268	ERR222787; M99.0031268.Z; SC_RUN_8727_4#34	UK	Europe	Oxfordshire	1999	B		ERR222787	1097	ST-41/44 complex	0
28881	OX9931283	ERR222788; M99.0031283.J; SC_RUN_8727_4#35	UK	Europe	Oxfordshire	1999	B		ERR222788	1097	ST-41/44 complex	0
28882	OX9931352	ERR222789; M99.0031352.S; SC_RUN_8727_4#36	UK	Europe	Oxfordshire	1999	NG		ERR222789	1425	ST-41/44 complex	0
28883	OX9931550	ERR222791; M99.0031550.V; SC_RUN_8727_4#38	UK	Europe	Oxfordshire	1999	B		ERR222791	1097	ST-41/44 complex	0
28884	OX9931553	ERR222792; M99.0031553.S; SC_RUN_8727_4#39	UK	Europe	Oxfordshire	1999	E		ERR222792	44	ST-41/44 complex	0
28885	OX9931715	ERR222795; M99.0031715.S; SC_RUN_8727_4#42	UK	Europe	Oxfordshire	1999	E		ERR222795	41	ST-41/44 complex	0
28886	OX9931875	ERR222796; M99.0031875.Z; SC_RUN_8727_4#43	UK	Europe	Oxfordshire	1999	B		ERR222796	43	ST-41/44 complex	0
28887	OX9931911	ERR222797; M99.0031911.T; SC_RUN_8727_4#44	UK	Europe	Oxfordshire	1999	B		ERR222797	43	ST-41/44 complex	0
28889	OX9931967	ERR222799; M99.0031967.J; SC_RUN_8727_4#46	UK	Europe	Oxfordshire	1999	NG		ERR222799	409	ST-41/44 complex	0
28890	OX9931990	ERR222800; M99.0031990.M; SC_RUN_8727_4#47	UK	Europe	Oxfordshire	1999	B		ERR222800	43	ST-41/44 complex	0
28891	OX9932003	M99.0032003.S	UK	Europe	Oxfordshire	1999	B			44	ST-41/44 complex	0
28892	OX9932015	ERR222801; M99.0032015.J; SC_RUN_8727_4#48	UK	Europe	Oxfordshire	1999	B		ERR222801	1414	ST-41/44 complex	0
28893	OX9932020	ERR222802; M99.0032020.B; SC_RUN_8727_4#49	UK	Europe	Oxfordshire	1999	NG		ERR222802	41	ST-41/44 complex	0
28894	OX9932093	ERR222805; M99.0032093.J; SC_RUN_8727_4#52	UK	Europe	Oxfordshire	1999	B		ERR222805	1415	ST-41/44 complex	0
28895	OX9932180	ERR222808; M99.0032180.X; SC_RUN_8727_4#55	UK	Europe	Oxfordshire	1999	B		ERR222808	1097	ST-41/44 complex	0
28898	OX9932389	ERR222811; M99.0032389.T; SC_RUN_8727_4#58	UK	Europe	Oxfordshire	1999	B		ERR222811	180	ST-41/44 complex	0
28899	OX0050007	ERR222814; M00.0050007.L; SC_RUN_8727_4#61	UK	Europe	Oxfordshire	2000	B		ERR222814	1097	ST-41/44 complex	0
28900	OX0050057	M00.0050057.T	UK	Europe	Oxfordshire	2000	B			409	ST-41/44 complex	0
28901	OX0050209	ERR222815; M00.0050209.G; SC_RUN_8727_4#62	UK	Europe	Oxfordshire	2000	NG		ERR222815	41	ST-41/44 complex	0
28902	OX0050225	ERR222816; M00.0050225.V; SC_RUN_8727_4#63	UK	Europe	Oxfordshire	2000	B		ERR222816	303	ST-41/44 complex	0
28903	OX0050304	ERR222817; M00.0050304.T; SC_RUN_8727_4#64	UK	Europe	Oxfordshire	2000	NG		ERR222817	41	ST-41/44 complex	0
28904	OX0050570	ERR222820; M00.0050570.B; SC_RUN_8727_4#67	UK	Europe	Oxfordshire	2000	B		ERR222820	41	ST-41/44 complex	0
28905	OX0050677	ERR222821; M00.0050677.W; SC_RUN_8727_4#68	UK	Europe	Oxfordshire	2000	NG		ERR222821	577	ST-41/44 complex	0
28906	OX0050872	ERR222822; M00.0050872.R; SC_RUN_8727_4#69	UK	Europe	Oxfordshire	2000	B		ERR222822	41	ST-41/44 complex	0
28907	OX0050873	ERR222823; M00.0050873.D; SC_RUN_8727_4#70	UK	Europe	Oxfordshire	2000	B		ERR222823	41	ST-41/44 complex	0
28908	OX0050898	ERR222824; M00.0050898.P; SC_RUN_8727_4#71	UK	Europe	Oxfordshire	2000	NG		ERR222824	44	ST-41/44 complex	0
28909	OX0050926	ERR222825; M00.0050926.C; SC_RUN_8727_4#72	UK	Europe	Oxfordshire	2000	NG		ERR222825	44	ST-41/44 complex	0
28911	OX0050941	ERR222827; M00.0050941.N; SC_RUN_8727_4#74	UK	Europe	Oxfordshire	2000	B		ERR222827	1097	ST-41/44 complex	0
28913	OX0051136	ERR222828; M00.0051136.B; SC_RUN_8727_4#75	UK	Europe	Oxfordshire	2000	B		ERR222828	180	ST-41/44 complex	0
28914	OX0051387	ERR222831; M00.0051387.P; SC_RUN_8727_4#78	UK	Europe	Oxfordshire	2000	B		ERR222831	1473	ST-41/44 complex	0
28915	OX0051404	ERR222832; M00.0051404.D; SC_RUN_8727_4#79	UK	Europe	Oxfordshire	2000	NG		ERR222832	1097	ST-41/44 complex	0
28916	OX0051423	ERR222833; M00.0051423.X; SC_RUN_8727_4#80	UK	Europe	Oxfordshire	2000	NG		ERR222833	43	ST-41/44 complex	0
28917	OX0052019	ERR222834; M00.0052019.A; SC_RUN_8727_4#81	UK	Europe	Oxfordshire	2000	B		ERR222834	41	ST-41/44 complex	0
28919	OX0052120	ERR222836; M00.0052120.N; SC_RUN_8727_4#83	UK	Europe	Oxfordshire	2000	B		ERR222836	136	ST-41/44 complex	0
28920	OX0052129	M00.0052129.D	UK	Europe	Oxfordshire	2000	NG			409	ST-41/44 complex	0
28921	OX0052162	ERR222837; M00.0052162.P; SC_RUN_8727_4#84	UK	Europe	Oxfordshire	2000	NG		ERR222837	41	ST-41/44 complex	0
28922	OX0052296	ERR222838; M00.0052296.H; SC_RUN_8727_4#85	UK	Europe	Oxfordshire	2000	B		ERR222838	180	ST-41/44 complex	0
28923	OX0052474	ERR222839; M00.0052474.L; SC_RUN_8727_4#86	UK	Europe	Oxfordshire	2000	B		ERR222839	1097	ST-41/44 complex	0
28924	OX0052529	ERR222840; M00.0052529.V; SC_RUN_8727_4#87	UK	Europe	Oxfordshire	2000	B		ERR222840	41	ST-41/44 complex	0
28925	OX0052958	ERR222841; M00.0052958.G; SC_RUN_8727_4#88	UK	Europe	Oxfordshire	2000	B		ERR222841	1415	ST-41/44 complex	0
28926	OX01060046	ERR222842; M; 01.0060046.D; SC_RUN_8727_4#89	UK	Europe	Oxfordshire	2001	B		ERR222842	2189	ST-41/44 complex	0
28927	OX01060062	ERR222843; M; 01.0060062.K; SC_RUN_8727_4#90	UK	Europe	Oxfordshire	2001	NG		ERR222843	1857	ST-41/44 complex	0
28929	OX01060279	ERR222846; M; 01.0060279.M; SC_RUN_8727_4#93	UK	Europe	Oxfordshire	2001	B		ERR222846	2364	ST-41/44 complex	0
28930	OX01060297	ERR222847; M; 01.0060297.C; SC_RUN_8727_4#94	UK	Europe	Oxfordshire	2001	B		ERR222847	437	ST-41/44 complex	0
28932	OX01060472	ERR222849; M; 01.0060472.L; SC_RUN_8727_4#96	UK	Europe	Oxfordshire	2001	NG		ERR222849	41	ST-41/44 complex	0
28933	OX01060561	ERR222850; M; 01.0060561.Y; SC_RUN_8727_5#1	UK	Europe	Oxfordshire	2001	NG		ERR222850	482	ST-41/44 complex	0
28934	OX01060596	ERR222851; M; 01.0060596.Y; SC_RUN_8727_5#2	UK	Europe	Oxfordshire	2001	B		ERR222851	136	ST-41/44 complex	0
28935	OX01060652	ERR222852; M; 01.0060652.R; SC_RUN_8727_5#3	UK	Europe	Oxfordshire	2001	B		ERR222852	1097	ST-41/44 complex	0
28936	OX01060915	ERR222855; M; 01.0060915.X; SC_RUN_8727_5#6	UK	Europe	Oxfordshire	2001	B		ERR222855	1097	ST-41/44 complex	0
28937	OX01060954	ERR222856; M; 01.0060954.X; SC_RUN_8727_5#7	UK	Europe	Oxfordshire	2001	NG		ERR222856	3259	ST-41/44 complex	0
28939	OX01061044	ERR222857; M; 01.0061044.N; SC_RUN_8727_5#8	UK	Europe	Oxfordshire	2001	NG		ERR222857	2413	ST-41/44 complex	0
28940	OX01061115	ERR222859; M; 01.0061115.K; SC_RUN_8727_5#10	UK	Europe	Oxfordshire	2001	NG		ERR222859	180	ST-41/44 complex	0
28941	OX01061123	ERR222860; M; 01.0061123.L; SC_RUN_8727_5#11	UK	Europe	Oxfordshire	2001	NG		ERR222860	180	ST-41/44 complex	0
28942	OX01061131	ERR222861; M; 01.0061131.Y; SC_RUN_8727_5#12	UK	Europe	Oxfordshire	2001	B		ERR222861	43	ST-41/44 complex	0
28944	OX01061328	ERR222864; M; 01.0061328.Y; SC_RUN_8727_5#15	UK	Europe	Oxfordshire	2001	NG		ERR222864	41	ST-41/44 complex	0
28945	OX01061416	ERR222865; M; 01.0061416.T; SC_RUN_8727_5#16	UK	Europe	Oxfordshire	2001	B		ERR222865	43	ST-41/44 complex	0
28946	OX01061431	ERR222866; M; 01.0061431.Q; SC_RUN_8727_5#17	UK	Europe	Oxfordshire	2001	NG		ERR222866	1097	ST-41/44 complex	0
28947	OX01061451	ERR222867; M; 01.0061451.E; SC_RUN_8727_5#18	UK	Europe	Oxfordshire	2001	NG		ERR222867	409	ST-41/44 complex	0
28948	OX01061511	ERR222868; M; 01.0061511.Z; SC_RUN_8727_5#19	UK	Europe	Oxfordshire	2001	NG		ERR222868	154	ST-41/44 complex	0
28950	OX01061587	ERR222872; M; 01.0061587.H; SC_RUN_8727_5#23	UK	Europe	Oxfordshire	2001	B		ERR222872	2080	ST-41/44 complex	0
28951	OX01061635	ERR222873; M; 01.0061635.A; SC_RUN_8727_5#24	UK	Europe	Oxfordshire	2001	NG		ERR222873	206	ST-41/44 complex	0
28952	OX01061707	ERR222875; M; 01.0061707.S; SC_RUN_8727_5#26	UK	Europe	Oxfordshire	2001	NG		ERR222875	41	ST-41/44 complex	0
28953	OX01061748	ERR222876; M; 01.0061748.Q; SC_RUN_8727_5#27	UK	Europe	Oxfordshire	2001	B		ERR222876	41	ST-41/44 complex	0
28954	OX01061840	ERR222877; M; 01.0061840.A; SC_RUN_8727_5#28	UK	Europe	Oxfordshire	2001	NG		ERR222877	44	ST-41/44 complex	0
28955	OX01062035	ERR222879; M; 01.0062035.Z; SC_RUN_8727_5#30	UK	Europe	Oxfordshire	2001	B		ERR222879	1399	ST-41/44 complex	0
28956	OX01062098	ERR222880; M; 01.0062098.F; SC_RUN_8727_5#31	UK	Europe	Oxfordshire	2001	NG		ERR222880	1957	ST-41/44 complex	0
28957	OX01062156	ERR222882; M; 01.0062156.Q; SC_RUN_8727_5#33	UK	Europe	Oxfordshire	2001	B		ERR222882	43	ST-41/44 complex	0
28958	OX01062220	ERR222883; M; 01.0062220.G; SC_RUN_8727_5#34	UK	Europe	Oxfordshire	2001	B		ERR222883	41	ST-41/44 complex	0
28959	OX01062252	ERR222884; M; 01.0062252.B; SC_RUN_8727_5#35	UK	Europe	Oxfordshire	2001	B		ERR222884	41	ST-41/44 complex	0
28960	OX01062298	ERR222885; M; 01.0062298.P; SC_RUN_8727_5#36	UK	Europe	Oxfordshire	2001	NG		ERR222885	41	ST-41/44 complex	0
28961	OX01062341	ERR222887; M; 01.0062341.N; SC_RUN_8727_5#38	UK	Europe	Oxfordshire	2001	NG		ERR222887	41	ST-41/44 complex	0
28962	OX01062350	ERR222888; M; 01.0062350.T; SC_RUN_8727_5#39	UK	Europe	Oxfordshire	2001	B		ERR222888	1414	ST-41/44 complex	0
28963	OX01062357	ERR222889; M; 01.0062357.Q; SC_RUN_8727_5#40	UK	Europe	Oxfordshire	2001	NG		ERR222889	41	ST-41/44 complex	0
28964	OX01062462	ERR222890; M; 01.0062462.E; SC_RUN_8727_5#41	UK	Europe	Oxfordshire	2001	B		ERR222890	1097	ST-41/44 complex	0
28966	OX9930855	ERR222767; SC_RUN_8727_4#14	UK	Europe	Oxfordshire	1999			ERR222767	180	ST-41/44 complex	0
29463	OX01061541		UK	Europe		2001			ERR522759			0
29741	M97 252240		UK	Europe		1997	B		ERR558127	41	ST-41/44 complex	1
29742	M97 252241		UK	Europe		1997	B		ERR558128	41	ST-41/44 complex	1
29743	M97 252242		UK	Europe		1997	B		ERR558129	41	ST-41/44 complex	1
29744	M98 250082		UK	Europe		1998	B		ERR558130	42	ST-41/44 complex	1
29745	M98 250087		UK	Europe		1998	B		ERR558131	42	ST-41/44 complex	1
29746	M98 250088		UK	Europe		1998	B		ERR558132	42	ST-41/44 complex	1
29757	M98 252086		UK	Europe		1998	B		ERR558143	1770	ST-41/44 complex	1
29758	M98 252087		UK	Europe		1998	B		ERR558144	1770	ST-41/44 complex	1
29759	M98 252088		UK	Europe		1998	B		ERR558145	1770	ST-41/44 complex	1
29763	M00 240046		UK	Europe		2000	B		ERR557980	11162	ST-41/44 complex	1
29764	M00 240163		UK	Europe		2000	B		ERR557981	41	ST-41/44 complex	1
29765	M00 240207		UK	Europe		2000	NG		ERR557982	41	ST-41/44 complex	1
29766	M00 240208		UK	Europe		2000	B		ERR1134958	41	ST-41/44 complex	1
29767	M00 240858		UK	Europe		2000	B		ERR557983	41	ST-41/44 complex	1
29768	M00 240859		UK	Europe		2000	B		ERR557984	41	ST-41/44 complex	1
29769	M00 240860		UK	Europe		2000	B		ERR557985	41	ST-41/44 complex	1
29770	M00 240863		UK	Europe		2000	B		ERR557986	42	ST-41/44 complex	1
29771	M00 240877		UK	Europe		2000	B		ERR557987	42	ST-41/44 complex	1
29772	M00 240878		UK	Europe		2000	B		ERR557988	42	ST-41/44 complex	1
29773	M00 240993		UK	Europe		2000	B		ERR557989	41	ST-41/44 complex	1
29774	M00 240995		UK	Europe		2000	B		ERR557990	41	ST-41/44 complex	1
29800	M03 241002		UK	Europe		2003	B		ERR558010	41	ST-41/44 complex	1
29801	M03 241003		UK	Europe		2003	B		ERR558011	41	ST-41/44 complex	1
29802	M03 241017		UK	Europe		2003	B		ERR558012	41	ST-41/44 complex	1
29823	M98 253067		UK	Europe		1998	B		ERR558032	41	ST-41/44 complex	1
29824	M98 253068		UK	Europe		1998	B		ERR558033	41	ST-41/44 complex	1
29825	M98 253069		UK	Europe		1998	B		ERR558034	41	ST-41/44 complex	1
30045	M01 242572		UK	Europe		2001	B		ERR557833	41	ST-41/44 complex	1
30062	M14 240064		Turkey	Asia		2005	W		ERR1134883	191	ST-41/44 complex	1
30063	M14 240065		Turkey	Asia		2009	W		ERR557696	191	ST-41/44 complex	1
30112	M99 240981		UK	Europe		1999	B		ERR557782	2080	ST-41/44 complex	1
30113	M99 240982		UK	Europe		1999	B		ERR557784	2080	ST-41/44 complex	1
30114	M99 240983		UK	Europe		1999	B		ERR557786			1
30115	M99 242419		UK	Europe		1999	B		ERR557788	41	ST-41/44 complex	1
30116	M99 242434		UK	Europe		1999	B		ERR557790	41	ST-41/44 complex	1
30117	M99 242435		UK	Europe		1999	B		ERR557792	41	ST-41/44 complex	1
30120	M99 243964		UK	Europe		1999	B		ERR557798	11162	ST-41/44 complex	1
30121	M99 243965		UK	Europe		1999	B		ERR557800	11162	ST-41/44 complex	1
30277	M00 242922		UK	Europe		2000	B		ERR557628	41	ST-41/44 complex	1
30279	2012 107	M14 240161	Portugal	Europe		2012	C		ERR557631	839	ST-41/44 complex	0
30281	2012 167	M14 240163	Portugal	Europe		2012	B		ERR1134969	409	ST-41/44 complex	0
30684	12003-14		Ireland	Europe	CAVAN	2014	B		ERR654727	485	ST-41/44 complex	1
30686	12004-14		Ireland	Europe		2014	B		ERR654728	10982	ST-41/44 complex	1
30687	12005-10		Ireland	Europe	DUBLIN	2010	B		ERR654756	10985	ST-41/44 complex	1
30688	12005-14		Ireland	Europe	GALWAY	2014	B		ERR654729	3746	ST-41/44 complex	1
30689	12006-14		Ireland	Europe	LIMERICK	2014	B		ERR654730	41	ST-41/44 complex	1
30691	12007-14		Ireland	Europe	KILDARE	2014	B		ERR654731	10979	ST-41/44 complex	1
30692	12008-14		Ireland	Europe	MEATH	2014	B		ERR654732	414	ST-41/44 complex	1
30693	12009-10		Ireland	Europe	DUBLIN	2010	B		ERR654758	40	ST-41/44 complex	1
30696	12011-09		Ireland	Europe	TIPPERARY	2009	B		ERR654800	6697	ST-41/44 complex	1
30701	12015-10		Ireland	Europe	DUBLIN	2010	B		ERR654762	154	ST-41/44 complex	1
30706	12020-10		Ireland	Europe	SLIGO	2010	B		ERR654767	41	ST-41/44 complex	1
30707	12021-10		Ireland	Europe	WEXFORD	2010	B		ERR654768	154	ST-41/44 complex	1
30709	12022-10		Ireland	Europe	KERRY	2010	B		ERR654769	8384	ST-41/44 complex	1
30714	12027-13		Ireland	Europe	DUBLIN	2013	B		ERR654775	1414	ST-41/44 complex	1
30716	12029-13		Ireland	Europe	LAOIS	2013	B		ERR654777	154	ST-41/44 complex	1
30719	12032-13		Ireland	Europe	MAYO	2013	B		ERR654780	485	ST-41/44 complex	1
30720	12033-13		Ireland	Europe	MAYO	2013	B		ERR654781	485	ST-41/44 complex	1
30722	12043-13		Ireland	Europe	DUBLIN	2013	B		ERR654783	154	ST-41/44 complex	1
30728	12039-09		Ireland	Europe		2009	B		ERR654736	154	ST-41/44 complex	1
30730	12040-09		Ireland	Europe	DUBLIN	2009	B		ERR654737	154	ST-41/44 complex	1
30732	12041-09		Ireland	Europe	DUBLIN	2009	B		ERR654738	154	ST-41/44 complex	1
30737	12044-09		Ireland	Europe	GALWAY	2009	B		ERR654740	154	ST-41/44 complex	1
30738	12044-13		Ireland	Europe	CARLOW	2013	B		ERR654792	1194	ST-41/44 complex	1
30739	12045-09		Ireland	Europe	DUBLIN	2009	B		ERR654741	41	ST-41/44 complex	1
30741	12046-09		Ireland	Europe		2009	B		ERR654742	41	ST-41/44 complex	1
30743	12047-13		Ireland	Europe	KILDARE	2013	B		ERR654725	6697	ST-41/44 complex	1
30746	12051-09		Ireland	Europe	CORK	2009	B		ERR654745	41	ST-41/44 complex	1
30756	12087-06		Ireland	Europe	KILKENNY	2006	B		ERR654799	3446	ST-41/44 complex	1
30757	3193-99		Ireland	Europe	DUBLIN	1999	B		ERR654798	10980	ST-41/44 complex	1
30758	M1.1		Ireland	Europe		2013	B		ERR654710	6697	ST-41/44 complex	0
30759	M13.1		Ireland	Europe		2013	B		ERR654712	6697	ST-41/44 complex	0
30762	M2.1		Ireland	Europe		2013	B		ERR654711	6697	ST-41/44 complex	0
30765	M31.1		Ireland	Europe		2013	B		ERR654717	6697	ST-41/44 complex	0
30767	M34.1		Ireland	Europe		2013	B		ERR654719	6697	ST-41/44 complex	0
30768	M35.1		Ireland	Europe		2013	B		ERR654720	6697	ST-41/44 complex	0
30772	M46.3		Ireland	Europe		2013	B		ERR654724	6697	ST-41/44 complex	0
31163	M14 240380		UK	Europe	London	2014	B		ERR1124359	485	ST-41/44 complex	1
31170	M14 240449		Ireland	Europe		2014	B		ERR1124378	303	ST-41/44 complex	1
31176	NM8250	SC_RUN_13299_1#1	UK	Europe	Brighton	2011	B		ERR585983	8052	ST-41/44 complex	1
31190	NM9062	SC_RUN_13299_1#15	UK	Europe	Brighton	2012	B		ERR585997	41	ST-41/44 complex	1
31209	NM10863	SC_RUN_13299_1#34	UK	Europe	Brighton	2013	B		ERR586016	10868	ST-41/44 complex	1
31210	NM10864	SC_RUN_13299_1#35	UK	Europe	Brighton	2013	B		ERR586017	2314	ST-41/44 complex	1
31212	NM11067	SC_RUN_13299_1#37	UK	Europe	Brighton	2013	B		ERR586019	136	ST-41/44 complex	1
34507	M13 240495		UK	Europe	West Midlands	2013	B		ERR1134991	41	ST-41/44 complex	1
34508	M13 240497		UK	Europe	Yorks and Humber	2013	B		ERR1134992	1423	ST-41/44 complex	1
34510	M13 240501		UK	Europe	North West	2013	B		ERR1134994	1194	ST-41/44 complex	1
34517	M13 240525		UK	Europe	London	2013	B		ERR1135001	41	ST-41/44 complex	1
34542	NZ98/254		New Zealand	Oceania		1998	B		ERR1134899	42	ST-41/44 complex	1
35231	09.1331.Y	SC_RUN_15191_3#5	UK	Europe	Scotland	2009	B		ERR847083	5981	ST-41/44 complex	1
35232	09.1368.F	SC_RUN_15191_3#7	UK	Europe	Scotland	2009	B		ERR847084	207	ST-41/44 complex	1
35235	09.1453.F	SC_RUN_15191_3#10	UK	Europe	Scotland	2009	B		ERR847087	41	ST-41/44 complex	1
35236	09.1507.Q	SC_RUN_15191_3#11	UK	Europe	Scotland	2009	B		ERR847088	2989	ST-41/44 complex	1
35241	09.1619.R	SC_RUN_15191_3#16	UK	Europe	Scotland	2009	B		ERR847093	41	ST-41/44 complex	1
35247	09.2014.G	SC_RUN_15191_3#22	UK	Europe	Scotland	2009	B		ERR847099	1097	ST-41/44 complex	1
35248	09.2045.J	SC_RUN_15191_3#23	UK	Europe	Scotland	2009	B		ERR847100	41	ST-41/44 complex	1
35250	09.2082.C	SC_RUN_15191_3#25	UK	Europe	Scotland	2009	B		ERR847102	7415	ST-41/44 complex	1
35252	09.2270.V	SC_RUN_15191_3#27	UK	Europe	Scotland	2009	B		ERR847104	2266	ST-41/44 complex	1
35253	09.2386.V	SC_RUN_15191_3#28	UK	Europe	Scotland	2009	B		ERR847105	340	ST-41/44 complex	1
35255	09.2522.Q	SC_RUN_15191_3#30	UK	Europe	Scotland	2009	B		ERR847107	42	ST-41/44 complex	1
35257	09.2658.E	SC_RUN_15191_3#32	UK	Europe	Scotland	2009	B		ERR847109	41	ST-41/44 complex	1
35261	09.2961.S	SC_RUN_15191_3#36	UK	Europe	Scotland	2009	B		ERR847113	154	ST-41/44 complex	1
35267	09.3271.E	SC_RUN_15191_3#42	Iceland	Europe		2009	B		ERR847119	154	ST-41/44 complex	1
35270	09.3368.H	SC_RUN_15191_3#45	UK	Europe	Scotland	2009	B		ERR847122	41	ST-41/44 complex	1
35280	10.2012.H	SC_RUN_15191_3#56	UK	Europe	Scotland	2010	B		ERR847133	8054	ST-41/44 complex	1
35287	10.2422.K	SC_RUN_15191_3#63	UK	Europe	Scotland	2010	B		ERR847140	340	ST-41/44 complex	1
35290	10.2763.M	SC_RUN_15191_3#66	UK	Europe	Scotland	2010	B		ERR847143	8539	ST-41/44 complex	1
35291	10.2850.R	SC_RUN_15191_3#67	UK	Europe	Scotland	2010	B		ERR847144	154	ST-41/44 complex	1
35294	10.3051.M	SC_RUN_15191_3#70	UK	Europe	Scotland	2010	B		ERR847147	944	ST-41/44 complex	1
35296	11.1071.G	SC_RUN_15191_3#72	UK	Europe	Scotland	2011	B		ERR847149	340	ST-41/44 complex	1
35297	11.1190.L	SC_RUN_15191_3#73	UK	Europe	Scotland	2010	B		ERR847150	8731	ST-41/44 complex	1
35298	11.1286.D	SC_RUN_15191_3#74	UK	Europe	Scotland	2011	B		ERR847151	8722	ST-41/44 complex	1
35299	11.1312.X	SC_RUN_15191_3#75	UK	Europe	Scotland	2011	B		ERR847152	42	ST-41/44 complex	1
35302	11.1426.J	SC_RUN_15191_3#78	UK	Europe	Scotland	2011	B		ERR847155	154	ST-41/44 complex	1
35303	11.1479.T	SC_RUN_15191_3#79	UK	Europe	Scotland	2011	B		ERR847156	41	ST-41/44 complex	1
35308	11.1825.A	SC_RUN_15191_3#84	UK	Europe	Scotland	2011	B		ERR847161	6566	ST-41/44 complex	1
35309	11.1826.C	SC_RUN_15191_3#85	UK	Europe	Scotland	2011	B		ERR847162	6566	ST-41/44 complex	1
35312	11.2463.D	SC_RUN_15191_4#1	UK	Europe	Scotland	2011	B		ERR847165	2806	ST-41/44 complex	1
35319	11.4999.T	SC_RUN_15191_4#9	UK	Europe	Scotland	2011	B		ERR847172	7385	ST-41/44 complex	1
35320	11.5380.D	SC_RUN_15191_4#10	UK	Europe	Scotland	2011	B		ERR847173	9000		1
35324	11.5842.B	SC_RUN_15191_4#15	UK	Europe	Scotland	2011	B		ERR847178	3866	ST-41/44 complex	1
35335	12.8534.X	SC_RUN_15191_4#26	UK	Europe	Scotland	2012	B		ERR847189	9996	ST-41/44 complex	1
35354	13.4278.S	SC_RUN_15191_4#45	UK	Europe	Scotland	2013	B		ERR847208	41	ST-41/44 complex	1
35358	12.2326.H	SC_RUN_15191_4#49	UK	Europe	Scotland	2012	B		ERR847212	284		1
35361	12.2953.Y	SC_RUN_15191_4#52	UK	Europe	Scotland	2012	B		ERR847215	9383		1
35362	12.3021.W	SC_RUN_15191_4#53	UK	Europe	Scotland	2012	B		ERR847216	46	ST-41/44 complex	1
35363	12.3084.V	SC_RUN_15191_4#54	UK	Europe	Scotland	2012	B		ERR847217	9408		1
35368	12.6364.V	SC_RUN_15191_4#59	UK	Europe	Scotland	2012	B		ERR847222	5952		1
35378	09.1936.F	SC_RUN_15191_4#69	UK	Europe	Scotland	2009	B		ERR847232	41	ST-41/44 complex	1
35381	13.4765.S	SC_RUN_15191_4#72	UK	Europe	Scotland	2013	B		ERR847235	41	ST-41/44 complex	1
35388	13.6067.H	SC_RUN_15191_4#79	UK	Europe	Scotland	2013	B		ERR847242	10806	ST-41/44 complex	1
35390	13.6161.J	SC_RUN_15191_4#81	UK	Europe	Scotland	2013	B		ERR847244	42	ST-41/44 complex	1
35392	13.6756.W	SC_RUN_15191_4#83	UK	Europe	Scotland	2013	B		ERR847246	8931	ST-41/44 complex	1
35394	13.7552.F	SC_RUN_15191_4#85	UK	Europe	Scotland	2013	B		ERR847248	41	ST-41/44 complex	1
35426	M13 240532		UK	Europe	East Midlands	2013	B		ERR903468	11225	ST-41/44 complex	1
35434	M13 240548		UK	Europe	West Midlands	2013	B		ERR903474	303	ST-41/44 complex	1
35437	M13 240560		UK	Europe	South East	2013	B		ERR903725	7516	ST-41/44 complex	1
35438	M13 240561		UK	Europe	North West	2013	B		ERR903478	11227	ST-41/44 complex	1
35440	M13 240564		UK	Europe	South East	2013	B		ERR903479	11229	ST-41/44 complex	1
35455	M13 240598		UK	Europe	London	2013	Y		ERR903493	303	ST-41/44 complex	1
35457	M13 240601		UK	Europe	London	2013	B		ERR903728	41	ST-41/44 complex	1
35459	M13 240608		UK	Europe	Yorks and Humber	2013	B		ERR903495	2821	ST-41/44 complex	1
35462	M13 240613		UK	Europe	South East	2013	B		ERR903498	2314	ST-41/44 complex	1
35463	M13 240614		UK	Europe	South East	2013	B		ERR903499	10868	ST-41/44 complex	1
35464	M13 240615		UK	Europe	Wales	2013	B		ERR903500			1
35467	M13 240620		UK	Europe	North West	2013	B		ERR903731	1194	ST-41/44 complex	1
35470	M13 240624		UK	Europe	London	2013	B		ERR903504	8380	ST-41/44 complex	1
35471	M13 240626		UK	Europe	Eastern	2013	B		ERR903505	41	ST-41/44 complex	1
35474	M13 240636		UK	Europe	Eastern	2013	B		ERR903507	41	ST-41/44 complex	1
35478	M13 240641		UK	Europe	North West	2013	B		ERR903509	41	ST-41/44 complex	1
35482	M13 240647		UK	Europe	Eastern	2013	B		ERR903736	41	ST-41/44 complex	1
35483	M13 240648		UK	Europe	East Midlands	2013	B		ERR903737	485	ST-41/44 complex	1
35489	M13 240670		UK	Europe	Eastern	2013	B		ERR903517	485	ST-41/44 complex	1
35492	M13 240675		UK	Europe	South East	2013	B		ERR903519	1475	ST-41/44 complex	1
35493	M13 240677		UK	Europe	North West	2013	B		ERR903520	11245		1
35496	M13 240690		UK	Europe	South and West	2013	B		ERR903523			1
35497	M13 240692		UK	Europe	North West	2013	B		ERR903524	41	ST-41/44 complex	1
35503	M13 240698		UK	Europe	Eastern	2013	B		ERR903386	41	ST-41/44 complex	1
35504	M13 240699		UK	Europe	West Midlands	2013	B		ERR903387	41	ST-41/44 complex	1
35509	M13 240708		UK	Europe	East Midlands	2013	B		ERR903740	41	ST-41/44 complex	1
35510	M13 240709		UK	Europe	South East	2013	B		ERR903392	136	ST-41/44 complex	1
35526	M13 240738		UK	Europe	Eastern	2013	B		ERR903533	485	ST-41/44 complex	1
35532	M13 240745		UK	Europe	West Midlands	2013	B		ERR903746	485	ST-41/44 complex	1
35533	M13 240746		UK	Europe	Eastern	2013	B		ERR903747	2799	ST-41/44 complex	1
35539	M13 240753		UK	Europe	London	2013	B		ERR903402	1194	ST-41/44 complex	1
35541	M14 240003		UK	Europe	South and West	2014	B		ERR903404	11263	ST-41/44 complex	1
35542	M14 240008		UK	Europe	Yorks and Humber	2014	B		ERR903405	11265	ST-41/44 complex	1
35548	M14 240016		UK	Europe	South East	2014	B		ERR903411	340	ST-41/44 complex	1
35549	M14 240017		UK	Europe	Yorks and Humber	2014	B		ERR903412	3446	ST-41/44 complex	1
35550	M14 240018		UK	Europe	East Midlands	2014	B		ERR903413	6782	ST-41/44 complex	1
35552	M14 240021		UK	Europe	Wales	2014	B		ERR903415	5981	ST-41/44 complex	1
35556	M14 240027		UK	Europe	South East	2014	B		ERR903418	1403	ST-41/44 complex	1
35561	M14 240039		UK	Europe	London	2014	B		ERR903423			1
35562	M14 240045		UK	Europe	London	2014	B		ERR903424	41	ST-41/44 complex	1
35563	M14 240046		UK	Europe	Wales	2014	B		ERR903425	41	ST-41/44 complex	1
35566	M14 240055		UK	Europe	Yorks and Humber	2014	B		ERR903428	154	ST-41/44 complex	1
35573	M14 240074		UK	Europe	East Midlands	2014	B		ERR903435	11266	ST-41/44 complex	1
35578	M14 240085		UK	Europe	Wales	2014	B		ERR903439	5098	ST-41/44 complex	1
35584	M14 240095		UK	Europe	Northern Ireland	2014	B		ERR985758	5986	ST-41/44 complex	1
35585	M14 240096		UK	Europe	East Midlands	2014	B		ERR903445	3447	ST-41/44 complex	1
35586	M14 240098		UK	Europe	South East	2014	B		ERR903446	41	ST-41/44 complex	1
35594	M14 240110		UK	Europe	South East	2014	B		ERR903452	1475	ST-41/44 complex	1
35597	M14 240114		UK	Europe	North West	2014	B		ERR985763	11460	ST-41/44 complex	1
35606	M14 240124		UK	Europe	London	2014	B		ERR903463	5480	ST-41/44 complex	1
35609	M14 240127		UK	Europe	Northern Ireland	2014	B		ERR903653	9819	ST-41/44 complex	1
35613	M14 240134		UK	Europe	North West	2014	B		ERR903696	41	ST-41/44 complex	1
35617	M14 240141		UK	Europe	South East	2014	B		ERR903680			1
35625	M14 240153		UK	Europe	South East	2014	B		ERR903630	2314	ST-41/44 complex	1
35626	M14 240154		UK	Europe	North East	2014	B		ERR903708	8988		1
35629	M14 240174		UK	Europe	Wales	2014	B		ERR903705	11279	ST-41/44 complex	1
35646	M14 240217		UK	Europe	London	2014	B		ERR903546	1423	ST-41/44 complex	1
35652	M14 240224		UK	Europe	Yorks and Humber	2014	C		ERR903552			1
35656	M14 240232		UK	Europe	South and West	2014	B		ERR903556	409	ST-41/44 complex	1
35657	M14 240233		UK	Europe	South East	2014	B		ERR903557	409	ST-41/44 complex	1
35671	M14 240254		UK	Europe	South East	2014	B		ERR903568			1
35673	M14 240256		UK	Europe	Yorks and Humber	2014	B		ERR903703	1194	ST-41/44 complex	1
35681	M14 240267		UK	Europe	South and West	2014	B		ERR903699	41	ST-41/44 complex	1
35695	M14 240289		UK	Europe	West Midlands	2014	B		ERR903587	5391		1
35704	M14 240306		UK	Europe	North West	2014	B		ERR903595	8511	ST-41/44 complex	1
35705	M14 240309		UK	Europe	North West	2014	B		ERR903596	11297	ST-41/44 complex	1
35708	M14 240312		UK	Europe	London	2014	B		ERR903679	2922	ST-41/44 complex	1
35719	M14 240331		UK	Europe	South East	2014	B		ERR903709	5981	ST-41/44 complex	1
35729	M14 240347		UK	Europe	Northern Ireland	2014	B		ERR903688			1
35732	M14 240353		UK	Europe	North West	2014	B		ERR903667	1194	ST-41/44 complex	1
35735	M14 240357		UK	Europe	Wales	2014	B		ERR903670	41	ST-41/44 complex	1
35741	M14 240368		UK	Europe	North West	2014	B		ERR903649			1
35744	M14 240374		UK	Europe	West Midlands	2014	B		ERR903639			1
35752	M14 240387		UK	Europe	London	2014	B		ERR903650	340	ST-41/44 complex	1
35753	M14 240388		UK	Europe	London	2014	B		ERR903632			1
35758	M14 240396		UK	Europe	Wales	2014	B		ERR903608	43	ST-41/44 complex	1
35759	M14 240400		UK	Europe	East Midlands	2014	B		ERR903609	1194	ST-41/44 complex	1
35764	M14 240407		UK	Europe	North West	2014	B		ERR903614			1
35766	M14 240410		UK	Europe	West Midlands	2014	B		ERR903616	485	ST-41/44 complex	1
35768	M14 240425		UK	Europe	Wales	2014	B		ERR903618	5986	ST-41/44 complex	1
35769	M14 240426		UK	Europe	East Midlands	2014	B		ERR985707	41	ST-41/44 complex	1
35771	M14 240429		UK	Europe	East Midlands	2014	B		ERR903621	485	ST-41/44 complex	1
35780	M14 240455		UK	Europe	East Midlands	2014	B		ERR903365	485	ST-41/44 complex	1
35789	M14 240471		UK	Europe	South East	2014	B		ERR903368	8054	ST-41/44 complex	1
35790	M14 240472		UK	Europe	North East	2014	B		ERR903361	8054	ST-41/44 complex	1
35793	M14 240475		UK	Europe	London	2014	B		ERR903378	11309	ST-41/44 complex	1
35794	M14 240476		UK	Europe	West Midlands	2014	B		ERR903380	340	ST-41/44 complex	1
35795	M14 240477		UK	Europe	East Midlands	2014	B		ERR903374	485	ST-41/44 complex	1
35803	M14 240488		UK	Europe	South and West	2014	B		ERR903354	1423	ST-41/44 complex	1
35805	M14 240490		UK	Europe	Eastern	2014	B		ERR903359	340	ST-41/44 complex	1
36134	12010_2010		Ireland	Europe	Europe	2010	B		ERR976862	8885	ST-41/44 complex	1
36139	12014_2010		Ireland	Europe	Europe	2010	B		ERR976875	7670	ST-41/44 complex	1
36144	12019_2010		Ireland	Europe	Europe	2010	B		ERR976863	340	ST-41/44 complex	1
36145	12019_2014		Ireland	Europe	Europe	2014	B		ERR976835	303	ST-41/44 complex	1
36146	12020_2014		Ireland	Europe	Europe	2014	B		ERR976836	154	ST-41/44 complex	1
36162	12041_2014		Ireland	Europe	Europe	2014	B		ERR976849	485	ST-41/44 complex	1
36165	12044_2014		Ireland	Europe	Europe	2014	B		ERR976852	7670	ST-41/44 complex	1
36168	12047_2014		Ireland	Europe	Europe	2014	B		ERR976855	1194	ST-41/44 complex	1
36169	12048_2014		Ireland	Europe	Europe	2014	B		ERR976856	1770	ST-41/44 complex	1
36187	M45.1b		Ireland	Europe	Europe	2013			ERR976866	6697	ST-41/44 complex	0
36188	M45.2		Ireland	Europe	Europe	2013			ERR976894	6697	ST-41/44 complex	0
36212	OX0050940	M00.0050940.G	UK	Europe	Oxfordshire	2000	B		ERR977047	41	ST-41/44 complex	0
36213	OX0052076	M00.0052076.Y	UK	Europe	Oxfordshire	2000	B		ERR977048	136	ST-41/44 complex	0
36214	OX01060217	M; 01.0060217.W	UK	Europe	Oxfordshire	2001	B		ERR977049	1415	ST-41/44 complex	0
36215	OX01060367	M; 01.0060367.D	UK	Europe	Oxfordshire	2001	B		ERR977052	136	ST-41/44 complex	0
36216	OX01060896		UK	Europe	Oxfordshire	2001	B		ERR977053	10309	ST-41/44 complex	0
36217	OX01061140		UK	Europe	Oxfordshire	2001	NG	1	ERR977056	2413	ST-41/44 complex	0
36218	OX01061310	M; 01.0061310.Z	UK	Europe	Oxfordshire	2001	B		ERR977055	43	ST-41/44 complex	0
36219	OX01061577	M; 01.0061577.V	UK	Europe	Oxfordshire	2001	NG		ERR977050	41	ST-41/44 complex	0
36220	OX01061579		UK	Europe	Oxfordshire	2001	B	4	ERR977051	2644	ST-41/44 complex	0
36221	OX01062311		UK	Europe	Oxfordshire	2001	B	4	ERR977054	3048	ST-41/44 complex	0
36222	OX01062468	M; 01.0062468.V	UK	Europe	Oxfordshire	2001	NG		ERR977057	2413	ST-41/44 complex	0
36223	OX9931197	M99.0031197.K	UK	Europe	Oxfordshire	1999	B		ERR977043	136	ST-41/44 complex	0
36224	OX9931238	M99.0031238.C	UK	Europe	Oxfordshire	1999	B		ERR977044	136	ST-41/44 complex	0
36225	OX9931966	M99.0031966.K	UK	Europe	Oxfordshire	1999	B		ERR977045	41	ST-41/44 complex	0
36226	OX9932316		UK	Europe	Oxfordshire	1999	B		ERR977046	41	ST-41/44 complex	0
36227	OX9932386	M99.0032386.Y	UK	Europe	Oxfordshire	1999	NG		ERR977042	41	ST-41/44 complex	0
36325	0036/15		Czech Republic	Europe	Ostrava; OV	2015	B			1194	ST-41/44 complex	1
36329	0042/15		Czech Republic	Europe	Prostějov; PR	2015	B			110	ST-41/44 complex	1
36818	12009_2015		Ireland	Europe		2015	B		ERR957611			1
36826	12017-2015		Ireland	Europe	Limerick	2015	B		ERR957618	9819	ST-41/44 complex	1
37616	38465		South Africa	Africa	Free State	2013	NG		ERR519785	11147	ST-41/44 complex	1
37663	M14 240148		UK	Europe	Wales	2014	B		ERR985539	41	ST-41/44 complex	1
37669	M14 240230		UK	Europe	Eastern	2014	B		ERR985683	41	ST-41/44 complex	1
37678	M14 240508		UK	Europe	North West	2014	B		ERR985546	1097	ST-41/44 complex	1
37684	M14 240516		UK	Europe	North West	2014	B		ERR985552	1194	ST-41/44 complex	1
37686	M14 240518		UK	Europe	North West	2014	B		ERR985554	3754	ST-41/44 complex	1
37700	M14 240533		UK	Europe	North West	2014	B		ERR985564	3754	ST-41/44 complex	1
37702	M14 240535		UK	Europe	North East	2014	B		ERR985565	136	ST-41/44 complex	1
37707	M14 240543		UK	Europe	Yorks & Humber	2014	B		ERR985570	154	ST-41/44 complex	1
37712	M14 240551		UK	Europe	North West	2014	B		ERR985574	11467	ST-41/44 complex	1
37718	M14 240557		UK	Europe	South & West	2014	B		ERR985712	46	ST-41/44 complex	1
37719	M14 240558		UK	Europe	South & West	2014	B		ERR985680	1097	ST-41/44 complex	1
37724	M14 240564		UK	Europe	South & West	2014	B		ERR985708	41	ST-41/44 complex	1
37725	M14 240565		UK	Europe	Eastern	2014	B		ERR985751	41	ST-41/44 complex	1
37727	M14 240567		UK	Europe	South & West	2014	B		ERR985738	6058	ST-41/44 complex	1
37737	M14 240582		UK	Europe	East Midlands	2014	B		ERR985741	409	ST-41/44 complex	1
37743	M14 240595		UK	Europe	East Midlands	2014	B		ERR985688	41	ST-41/44 complex	1
37761	M14 240625		UK	Europe	Eastern	2014	B		ERR985764	41	ST-41/44 complex	1
37767	M14 240631		UK	Europe	London	2014	B		ERR985718	8380	ST-41/44 complex	1
37772	M14 240636		UK	Europe	Eastern	2014	B		ERR985704	485	ST-41/44 complex	1
37775	M14 240639		UK	Europe	Eastern	2014	B		ERR985749	41	ST-41/44 complex	1
37779	M14 240643		UK	Europe	North West	2014	B		ERR985691	11869	ST-41/44 complex	1
37785	M14 240650		UK	Europe	West Midlands	2014	B		ERR985687	3989		1
37802	M15 240016		UK	Europe	North East	2015	B		ERR985601	485	ST-41/44 complex	1
37803	M15 240017		UK	Europe	East Midlands	2015	B		ERR985602	485	ST-41/44 complex	1
37814	M15 240034		UK	Europe	London	2015	B		ERR985606	485	ST-41/44 complex	1
37842	M15 240063		UK	Europe	West Midlands	2015	B		ERR985620	41	ST-41/44 complex	1
37849	M15 240071		UK	Europe	North East	2015	B		ERR985624	11477	ST-41/44 complex	1
37852	M15 240074		UK	Europe	Wales	2015	B		ERR985625	1194	ST-41/44 complex	1
37865	M15 240096		UK	Europe	South East	2015	B		ERR985629	41	ST-41/44 complex	1
37874	M15 240106		UK	Europe	West Midlands	2015	B		ERR985638	41	ST-41/44 complex	1
37884	M15 240118		UK	Europe	South & West	2015	B		ERR985648	41	ST-41/44 complex	1
37898	M15 240135		UK	Europe	West Midlands	2015	B		ERR985662	6135	ST-41/44 complex	1
37906	M15 240147		UK	Europe	North West	2015	B		ERR985670	9352	ST-41/44 complex	1
37913	M15 240155		UK	Europe	South & West	2015	B		ERR985775	41	ST-41/44 complex	1
37916	M15 240159		UK	Europe	London	2015	B		ERR985678	4971	ST-41/44 complex	1
37921	M15 240171		UK	Europe	North East	2015	B		ERR985841	340	ST-41/44 complex	1
37925	M15 240176		UK	Europe	West Midlands	2015	B		ERR985845	41	ST-41/44 complex	1
37932	M15 240183		UK	Europe	North West	2015	B		ERR985852	340	ST-41/44 complex	1
37945	M15 240201		UK	Europe	South East	2015	B		ERR985865	154	ST-41/44 complex	1
37953	M15 240209		UK	Europe	East Midlands	2015	B		ERR985878	485	ST-41/44 complex	1
37960	M15 240220		UK	Europe	North West	2015	B		ERR985885	41	ST-41/44 complex	1
37965	M15 240225		UK	Europe	Northern Ireland	2015	B		ERR985890	274	ST-41/44 complex	1
37970	M15 240232		UK	Europe	London	2015	B		ERR985895	41	ST-41/44 complex	1
37991	M15 240262		UK	Europe	West Midlands	2015	B		ERR985916	41	ST-41/44 complex	1
38009	M15 240289		UK	Europe	South East	2015	B		ERR985934	340	ST-41/44 complex	1
38023	M15 240309		UK	Europe	North West	2015	B		ERR985948	11487	ST-41/44 complex	1
38025	M15 240312		UK	Europe	Eastern	2015	B		ERR985950	11873	ST-41/44 complex	1
38026	M15 240313		UK	Europe	Yorks & Humber	2015	B		ERR985951	10696	ST-41/44 complex	1
38031	M15 240322		UK	Europe	Eastern	2015	B		ERR985956	485	ST-41/44 complex	1
38036	M15 240328		UK	Europe	North West	2015	B		ERR985961	8511	ST-41/44 complex	1
38039	M15 240333		UK	Europe	South East	2015	B		ERR985964	11874	ST-41/44 complex	1
38041	M15 240075		UK	Europe	London	2015	B		ERR985966	41	ST-41/44 complex	1
38044	M15 240087		UK	Europe	Yorks & Humber	2015	B		ERR985969	485	ST-41/44 complex	1
38052	M15 240337		UK	Europe	East Midlands	2015	B		ERR985977	154	ST-41/44 complex	1
38056	M15 240356		UK	Europe	West Midlands	2015	B		ERR985981	41	ST-41/44 complex	1
38057	M15 240357		UK	Europe	West Midlands	2015	B		ERR985982	11893	ST-41/44 complex	1
38077	M15 240439		UK	Europe	South & West	2015	B		ERR986002	41	ST-41/44 complex	1
38081	M15 240445		UK	Europe	Wales	2015	B		ERR986006	41	ST-41/44 complex	1
38092	M15 240472		UK	Europe	East Midlands	2015	B		ERR986017	7746	ST-41/44 complex	1
38094	M15 240474		UK	Europe	North West	2015	B		ERR986019	2203	ST-41/44 complex	1
38098	M15 240497		UK	Europe	North East	2015	B		ERR986023	485	ST-41/44 complex	1
38100	M15 240499		UK	Europe	North West	2015	B		ERR986025	11227	ST-41/44 complex	1
38103	M15 240514		UK	Europe	South East	2015	B		ERR986028	1194	ST-41/44 complex	1
38112	M15 240573		UK	Europe	West Midlands	2015	B		ERR986040	41	ST-41/44 complex	1
38119	M14 240380b		UK	Europe	London	2014	B		ERR985719	485	ST-41/44 complex	1
38126	M14 240449b		Ireland	Europe		2014	B			303	ST-41/44 complex	1
38128	M15 240032		UK	Europe	York and Humber	2015	B			409	ST-41/44 complex	1
38132	M01 241271		UK	Europe		2001	B		ERR985779	41	ST-41/44 complex	1
38133	M01 241299		UK	Europe		2001	B		ERR985780	571	ST-41/44 complex	1
38134	M01 241451		UK	Europe		2001	B		ERR985781	43	ST-41/44 complex	1
38135	M01 241601		UK	Europe		2001	B		ERR985782	42	ST-41/44 complex	1
38139	M03 240774		UK	Europe		2003	B		ERR985786	2691	ST-41/44 complex	1
38142	M04 240731		UK	Europe		2004	B		ERR985789	340	ST-41/44 complex	1
38143	M04 241215		UK	Europe		2004	B		ERR985790	41	ST-41/44 complex	1
38160	96Mo		Slovenia	Europe	E	2015	B			1403	ST-41/44 complex	1
38305	88/03415	NIBSC_2742; Z6427	UK	Europe	Scotland	1988	B		ERS006918	46	ST-41/44 complex	1
38693	15-69		Sweden	Europe		2015	W			12019		1
38874	2633		Italy	Europe		2015				11337	ST-41/44 complex	1
38890	P28		Italy	Europe		2012	C			9907	ST-41/44 complex	0
38893	P32		Italy	Europe		2012	C			9907	ST-41/44 complex	0
38894	P35		Italy	Europe		2012	C			9907	ST-41/44 complex	0
38899	0073/15		Czech Republic	Europe	Praha; A02	2015	NG			1790	ST-41/44 complex	1
38902	P36		Italy	Europe		2012	C			9907	ST-41/44 complex	0
38904	P43		Italy	Europe		2012	C			9907	ST-41/44 complex	0
38910	P62		Italy	Europe		2012	C			6075	ST-41/44 complex	0
38919	P79		Italy	Europe		2013	B			414	ST-41/44 complex	0
38920	P80		Italy	Europe		2013	B			11156	ST-41/44 complex	0
38923	P83		Italy	Europe		2013	B			11129	ST-41/44 complex	0
38925	P87		Italy	Europe		2013	B			2363	ST-41/44 complex	0
38927	P89		Italy	Europe		2013	NG			414	ST-41/44 complex	0
39002	M15 240552		UK	Europe	South East	2015	B		ERR1625849	41	ST-41/44 complex	1
39324	M15 240636		UK	Europe	Yorks & Humber	2015	B		ERR1161544	11753	ST-41/44 complex	1
39325	M15 240637		UK	Europe	Yorks & Humber	2015	B		ERR1161545			1
39338	M15 240652		UK	Europe	South & West	2015	B		ERR1161558			1
39360	M15 240724		UK	Europe	Eastern	2015	B		ERR1161439	337	ST-41/44 complex	1
39362	M15 240727		UK	Europe	Eastern	2015	B		ERR1161441	303	ST-41/44 complex	1
39364	M15 240729		UK	Europe	East Midlands	2015	B		ERR1161443	1788	ST-41/44 complex	1
39366	M15 240737		UK	Europe	East Midlands	2015	B		ERR1161445	485	ST-41/44 complex	1
39370	M15 240743		UK	Europe	South East	2015	B		ERR1161449	41	ST-41/44 complex	1
39372	M15 240745		UK	Europe	North East	2015	B		ERR1161451	9544	ST-41/44 complex	1
39375	M15 240748		UK	Europe	London	2015	B		ERR1161454	41	ST-41/44 complex	1
39383	M15 240759		UK	Europe	North West	2015	NG		ERR1161462	8054	ST-41/44 complex	1
39394	M15 240775		UK	Europe	Eastern	2015	B		ERR1161473	1194	ST-41/44 complex	1
39400	M15 240784		UK	Europe	South East	2015	B		ERR1161479	1194	ST-41/44 complex	1
39402	M15 240786		UK	Europe	North West	2015	B		ERR1161481	10269	ST-41/44 complex	1
39407	M15 240793		UK	Europe	South & West	2015	B		ERR1161486	409	ST-41/44 complex	1
39439	M15 240849		UK	Europe	North East	2015	B		ERR1161518	5440	ST-41/44 complex	1
39444	M07 240669	NVD002039	UK	Europe		2007	B		ERR1161426	1097	ST-41/44 complex	1
39445	M07 240680		UK	Europe		2007	B		ERR1161522	207	ST-41/44 complex	1
39447	M07 240850	NVD002107	UK	Europe		2007	B		ERR1161428	8006		1
39450	M07 240949	NVD002153	UK	Europe		2007	B		ERR1161525	1097	ST-41/44 complex	1
39452	M07 241084	NVD002240	UK	Europe		2007	B		ERR1161527	1097	ST-41/44 complex	1
39457	M08 240220	NVD002447	UK	Europe		2008	B		ERR1161565	180	ST-41/44 complex	1
39458	M08 240222	NVD002448	UK	Europe		2008	B		ERR1161532	180	ST-41/44 complex	1
39459	M08 240255	NVD002472	UK	Europe		2008	B		ERR1161533	1097	ST-41/44 complex	1
40238	LNP28302		France	Europe		2015	B			154	ST-41/44 complex	1
40240	LNP28305		France	Europe		2015	B			191	ST-41/44 complex	1
40241	LNP28307		France	Europe		2015	B			41	ST-41/44 complex	1
40244	LNP28310		France	Europe		2015	B			5446	ST-41/44 complex	1
40277	LNP28347		France	Europe		2015	B			41	ST-41/44 complex	1
40320	M15 240921	WS74947_M15240921	Czech Republic	Europe		2015	NG			1790	ST-41/44 complex	1
40325	2601		Italy	Europe		2014	B			414	ST-41/44 complex	1
40329	2634		Italy	Europe		2015	B			1403	ST-41/44 complex	1
40332	2724		Italy	Europe		2015	B			11848		1
40338	2582		Italy	Europe		2014	B			1403	ST-41/44 complex	1
40339	2584		Italy	Europe		2014	B			2719	ST-41/44 complex	1
40340	2604		Italy	Europe		2014	B			3346	ST-41/44 complex	1
40341	2621		Italy	Europe		2014	B			280	ST-41/44 complex	1
40342	2622		Italy	Europe		2014	B			11849	ST-41/44 complex	1
40348	2661		Italy	Europe		2014	B			11851	ST-41/44 complex	1
40394	LNP28366		France	Europe		2015	B			4893	ST-41/44 complex	1
40397	LNP28369		France	Europe		2015	B			41	ST-41/44 complex	1
40398	LNP28370		France	Europe		2015	B			41	ST-41/44 complex	1
40402	LNP28375		France	Europe		2016	B			41	ST-41/44 complex	1
40415	DZ5		Algeria	Africa		2015	B			409	ST-41/44 complex	1
40417	DZ10		Algeria	Africa		2015	B			409	ST-41/44 complex	1
40418	DZ11		Algeria	Africa		2015	B			41	ST-41/44 complex	1
40476	LNP28277		France	Europe		2015	B			7385	ST-41/44 complex	1
40487	LNP28294		France	Europe		2015	B			41	ST-41/44 complex	1
40513	1942		South Africa	Africa	Western Cape	2000	C			3259	ST-41/44 complex	1
40530	5556		South Africa	Africa	Gauteng	2001	C			3259	ST-41/44 complex	1
40542	8852		South Africa	Africa	North West	2002	C			11887	ST-41/44 complex	1
40567	7328		South Africa	Africa	Eastern Cape	2006	C			6590	ST-41/44 complex	1
40609	12111		South Africa	Africa	Free State	2003	C			3259	ST-41/44 complex	1
40612	12655		South Africa	Africa	Eastern Cape	2003	C			3259	ST-41/44 complex	1
40620	13453		South Africa	Africa	Northern Cape	2007	C			3259	ST-41/44 complex	1
40640	15477		South Africa	Africa	Eastern Cape	2007	C			527	ST-41/44 complex	1
41464	M15 240868		UK	Europe	South East	2015	B		ERR1292428	303	ST-41/44 complex	1
41471	M15 240877		UK	Europe	Yorks & Humber	2015	B		ERR1292435	485	ST-41/44 complex	1
41475	M15 240881		UK	Europe	South East	2015	B		ERR1292439	6058	ST-41/44 complex	1
41477	M15 240883		UK	Europe	North West	2015	B		ERR1292441	485	ST-41/44 complex	1
41491	M15 240902		UK	Europe	Yorks & Humber	2015	B		ERR1292455	41	ST-41/44 complex	1
41492	M15 240903		UK	Europe	East Midlands	2015	B		ERR1292456	11918	ST-41/44 complex	1
41503	M15 240920		UK	Europe	London	2015	B		ERR1292467	2713	ST-41/44 complex	1
41505	M15 240923		UK	Europe	Eastern	2015	B		ERR1292469	1194	ST-41/44 complex	1
41507	M15 240925		UK	Europe	London	2015	B		ERR1292471	482	ST-41/44 complex	1
41511	M15 240931		UK	Europe	West Midlands	2015	B		ERR1292475	6058	ST-41/44 complex	1
41512	M15 240933		UK	Europe	South East	2015	B		ERR1292476	6359	ST-41/44 complex	1
41518	M15 240939		UK	Europe	North West	2015	B		ERR1292482	5534	ST-41/44 complex	1
41537	M15 240969		UK	Europe	Eastern	2015	B		ERR1292500	485	ST-41/44 complex	1
41538	M15 240973		UK	Europe	South East	2015	B		ERR1292501	154	ST-41/44 complex	1
41544	M15 240979		UK	Europe	East Midlands	2015	B		ERR1292506			1
41550	M15 240986		UK	Europe	North West	2015	B		ERR1292405	41	ST-41/44 complex	1
41554	M15 240990		UK	Europe	East Midlands	2015	B		ERR1292409	485	ST-41/44 complex	1
41559	M15 240996		UK	Europe	North West	2015	B		ERR1292414	485	ST-41/44 complex	1
41599	145M	2	Slovenia	Europe	Ljubljana	2015	B			7248	ST-41/44 complex	1
41601	148M	4	Slovenia	Europe	Celje	2015	B			136	ST-41/44 complex	1
41638	K-30		Cyprus	Europe		2016	B			41	ST-41/44 complex	1
41669	LNP28423		France	Europe		2016	B			2820	ST-41/44 complex	1
41689	81Mo		Slovenia	Europe	Ljubljana	2011	B					1
41690	82Mo		Slovenia	Europe	Kranjska gora	2011	B			136	ST-41/44 complex	1
41692	84Mo		Slovenia	Europe	Maribor	2012	B			1403	ST-41/44 complex	1
41699	130M		Slovenia	Europe	Ljubljana	2011	B			41	ST-41/44 complex	1
41704	135M		Slovenia	Europe	Ljubljana	2012	B			7248	ST-41/44 complex	1
41706	137M		Slovenia	Europe	Ljubljana	2013	B			1194	ST-41/44 complex	1
41707	138M		Slovenia	Europe	Ljubljana	2013	C			877	ST-41/44 complex	1
41710	141M		Slovenia	Europe	Celje	2013	B			4918	ST-41/44 complex	1
41716	91Mo		Slovenia	Europe	Nova gorica	2014	B			7248	ST-41/44 complex	1
41718	151M		Slovenia	Europe	Ljubljana	2015	B			41	ST-41/44 complex	1
41730	LNP28438		France	Europe		2016	B			1403	ST-41/44 complex	1
41805	LNP28452		France	Europe	44	2016	B			41	ST-41/44 complex	1
41865	LNP28592		France	Europe	76	2016	B			7459	ST-41/44 complex	1
41867	LNP28594		France	Europe	54	2016	B			41	ST-41/44 complex	1
41962	16-64		Sweden	Europe		2016	B			485	ST-41/44 complex	1
41970	15-138		Sweden	Europe		2015	B			2314	ST-41/44 complex	1
41971	15-365		Sweden	Europe		2015	B			43	ST-41/44 complex	1
42049	LNP28483		France	Europe	97	2016	B			13440	ST-41/44 complex	1
42051	LNP28485		France	Europe	75	2016	B			41	ST-41/44 complex	1
42111	IPM1		Morocco	Africa		2013	B			1255	ST-41/44 complex	1
42114	IPM4		Morocco	Africa		2013	B			12010	ST-41/44 complex	1
42115	IPM5		Morocco	Africa		2013	B			1255	ST-41/44 complex	1
42130	IPM22		Morocco	Africa		2013	B			6349	ST-41/44 complex	1
42136	IPM29		Morocco	Africa		2013	B			2499	ST-41/44 complex	1
42187	AK-1911		Greece	Europe		2016	B			1194	ST-41/44 complex	1
42189	BM-1253		Greece	Europe		2016	B			1194	ST-41/44 complex	1
42197	LNP28498		France	Europe	01	2016	B			1403	ST-41/44 complex	1
42199	LNP28500		France	Europe	17	2016	B			41	ST-41/44 complex	1
42219	IPM74		Morocco	Africa		2011	B			41	ST-41/44 complex	1
42371	1459000228		Sweden	Europe		2014	B			1127	ST-41/44 complex	1
42380	1459000413		Sweden	Europe		2014	B			8528	ST-41/44 complex	1
42400	1559000182		Sweden	Europe		2015	B			482	ST-41/44 complex	1
42405	15-113		Sweden	Europe		2015	B			3712	ST-41/44 complex	1
42406	LNP28520		France	Europe	35	2016	B			485	ST-41/44 complex	1
42413	15-28		Sweden	Europe		2015	B			485	ST-41/44 complex	1
42422	15-331		Sweden	Europe		2015	B			6981	ST-41/44 complex	1
42430	15-441		Sweden	Europe		2015	B			2314	ST-41/44 complex	1
42477	M16 240007		UK	Europe	West Midlands	2016	B		ERR1389378	12173	ST-41/44 complex	1
42511	M16 240046		UK	Europe	North West	2016	B		ERR1389271			1
42514	M16 240049		UK	Europe	South & West	2016	B		ERR1389274			1
42522	M16 240059		UK	Europe	West Midlands	2016	B		ERR1389339	2314	ST-41/44 complex	1
42528	M16 240068		UK	Europe	Wales	2016	B		ERR1389348	41	ST-41/44 complex	1
42544	M16 240087		UK	Europe	South East	2016	B		ERR1389367	8988		1
42558	M16 240119		UK	Europe	South East	2016	B		ERR1389399	8273		1
42565	M16 240127		UK	Europe	South East	2016	B		ERR1389407	6058	ST-41/44 complex	1
42570	M16 240133		UK	Europe	Yorks & Humber	2016	B		ERR1389413	12022	ST-41/44 complex	1
42571	M16 240135		UK	Europe	North West	2016	B		ERR1389415	571	ST-41/44 complex	1
42587	M16 240155		UK	Europe	Wales	2016	B		ERR1389431	41	ST-41/44 complex	1
42588	M16 240156		UK	Europe	Eastern	2016	B		ERR1389432	41	ST-41/44 complex	1
42592	M16 240160		UK	Europe	Wales	2016	B		ERR1389436	1090	ST-41/44 complex	1
42594	M16 240162		UK	Europe	East Midlands	2016	B		ERR1389438	1194	ST-41/44 complex	1
42610	M16 240187		UK	Europe	East Midlands	2016	B		ERR1389461			1
42611	M16 240188		UK	Europe	East Midlands	2016	B		ERR1389462			1
42617	14-8704253	M15 240666	UK	Europe	Scotland	2014	B		ERR1389281	8539	ST-41/44 complex	1
42618	14-8704273	M15 240667	UK	Europe	Scotland	2014	B		ERR1389282	8539	ST-41/44 complex	1
42630	14-8707385	M15 240679	UK	Europe	Scotland	2014	B		ERR1389294	5550	ST-41/44 complex	1
42640	15-8701359	M15 240688	UK	Europe	Scotland	2015	B		ERR1389303			1
42644	15-8702724	M15 240692	UK	Europe	Scotland	2015	B		ERR1389307	485	ST-41/44 complex	1
42650	15-8708141	M16 240104	UK	Europe	Scotland	2015	B		ERR1389314	42	ST-41/44 complex	1
42651	15-8708206	M16 240098	UK	Europe	Scotland	2015	B		ERR1389315	8601	ST-41/44 complex	1
42655	16-8700063	M16 240106	UK	Europe	Scotland	2016	B		ERR1389319	41	ST-41/44 complex	1
42714	CR50		Croatia	Europe		2014	B			12032	ST-41/44 complex	1
42715	CR1414		Croatia	Europe		2012	B			1194	ST-41/44 complex	1
42765	LNP28544		France	Europe	69	2016	B			414	ST-41/44 complex	1
42876	LNP28565		France	Europe	31	2016	B			8503	ST-41/44 complex	0
43828	IPM128		Morocco	Africa		2015	B			191	ST-41/44 complex	1
43830	IPM130		Morocco	Africa		2015	B			191	ST-41/44 complex	1
43837	IPM137		Morocco	Africa		2015	B			409	ST-41/44 complex	1
43851	IPM151		Morocco	Africa		2016	B			409	ST-41/44 complex	1
43861	IPM110		Morocco	Africa		2014	B			409	ST-41/44 complex	1
43922	LNP28602		France	Europe	46	2016	B			40	ST-41/44 complex	1
43924	LNP28604		France	Europe	50	2016	B			41	ST-41/44 complex	1
43927	LNP28607		France	Europe	57	2016	B			414	ST-41/44 complex	1
44433	LNP28639		France	Europe	59	2016	B			41	ST-41/44 complex	1
44637	M16 240230		UK	Europe	East Midlands	2016	B		ERR1675926	41	ST-41/44 complex	1
44641	M16 240288		UK	Europe	South & West	2016	B		ERR1675930	41	ST-41/44 complex	1
44642	16-8703750	M16 240293	UK	Europe	Scotland	2016	B		ERR1675921	485	ST-41/44 complex	1
44643	16-8703752	M16 240294	UK	Europe	Scotland	2016	B		ERR1675922	485	ST-41/44 complex	1
44644	16-8703753	M16 240295	UK	Europe	Scotland	2016	B		ERR1675923	485	ST-41/44 complex	1
44688	16-8700382	M16 240371	UK	Europe	Scotland	2016	B		ERR1554168	41	ST-41/44 complex	1
44700	M16 240209		UK	Europe	East Midlands	2016	B		ERR1554080			1
44701	M16 240210		UK	Europe	Eastern	2016	B		ERR1554081			1
44702	M16 240211		UK	Europe	North East	2016	B		ERR1554082			1
44713	M16 240229		UK	Europe	Yorks & Humber	2016	B		ERR1554093			1
44735	M16 240257		UK	Europe	South & West	2016	B		ERR1554116			1
44744	M16 240275		UK	Europe	South & West	2016	B		ERR1554125	12215	ST-41/44 complex	1
44745	M16 240276		UK	Europe	Eastern	2016	B		ERR1554126	485	ST-41/44 complex	1
44750	M16 240283		UK	Europe	Wales	2016	B		ERR1554131	1097	ST-41/44 complex	1
44752	M16 240289		UK	Europe	Yorks & Humber	2016	B		ERR1554134	41	ST-41/44 complex	1
44781	M16 240398		UK	Europe	Eastern	2016	B		ERR1554163	41	ST-41/44 complex	1
44794	M16 240414		UK	Europe	South & West	2016	B		ERR1554048	41	ST-41/44 complex	1
44801	M16 240423		UK	Europe	Eastern	2016	B		ERR1554056			1
44807	M16 240432		UK	Europe	East Midlands	2016	B		ERR1554180	41	ST-41/44 complex	1
44808	M16 240433		UK	Europe	East Midlands	2016	B		ERR1554181	41	ST-41/44 complex	1
44809	M16 240434		UK	Europe	Wales	2016	B		ERR1554182	41	ST-41/44 complex	1
44834	M16 240507		UK	Europe	North West	2016	B		ERR1554068			1
44852	02G1210171	M16 240314	Iceland	Europe		2002	B		ERR1554242			1
44856	03B0709052	M16 240318	Iceland	Europe		2003	B		ERR1554246			1
44859	03R0920094	M16 240321	Iceland	Europe		2003	B		ERR1554249			1
44860	03R0922197	M16 240322	Iceland	Europe		2003	B		ERR1554250			1
44865	04B0224008	M16 240327	Iceland	Europe		2004	B		ERR1554255			1
44866	04B0225122	M16 240328	Iceland	Europe		2004	B		ERR1554256			1
44870	04B0909247	M16 240332	Iceland	Europe		2004	B		ERR1554260			1
44875	05B1225064	M16 240337	Iceland	Europe		2005	B		ERR1554265			1
44877	06V0405202	M16 240339	Iceland	Europe		2006	B		ERR1554267			1
44878	06V0504057	M16 240340	Iceland	Europe		2006	B		ERR1554268			1
44881	0709120351	M16 240343	Iceland	Europe		2007	B		ERR1554271			1
44884	0810230221	M16 240346	Iceland	Europe		2008	B		ERR1554274			1
44885	0901030081	M16 240347	Iceland	Europe		2009	B		ERR1554275			1
44886	0903200156	M16 240348	Iceland	Europe		2009	B		ERR1554276			1
44887	0905270025	M16 240349	Iceland	Europe		2009	B		ERR1554277	154	ST-41/44 complex	1
44888	0910060041	M16 240350	Iceland	Europe		2009	B		ERR1554278	154	ST-41/44 complex	1
44890	1003250178	M16 240352	Iceland	Europe		2010	B		ERR1554280			1
44891	1004020063	M16 240353	Iceland	Europe		2010	B		ERR1554281			1
44893	1101060310	M16 240355	Iceland	Europe		2011	B		ERR1554283	40	ST-41/44 complex	1
44894	1301090365	M16 240356	Iceland	Europe		2013	B		ERR1554284			1
44898	1507210001	M16 240360	Iceland	Europe		2015	B		ERR1554288			1
44994	LNP28648		France	Europe	78	2016	B			41	ST-41/44 complex	1
44996	LNP28650		France	Europe	94	2016	B			6349	ST-41/44 complex	1
45336	LNP28674		France	Europe	03	2016	B			41	ST-41/44 complex	1
46061	M35.5		Ireland	Europe		2013						0
46068	M45.5		Ireland	Europe		2013				6697	ST-41/44 complex	0
46072	M46.1		Ireland	Europe		2013				6697	ST-41/44 complex	0
46074	M46.7		Ireland	Europe		2013						0
46075	M46.8		Ireland	Europe		2013				6697	ST-41/44 complex	0
46076	M46.9		Ireland	Europe		2013				6697	ST-41/44 complex	0
46083	T-20458-P7		Ireland	Europe		2015				11487	ST-41/44 complex	0
47017	M16 240277	M16-240277-B08-2	UK	Europe	Yorks & Humber	2016	B		ERR1717955	3446	ST-41/44 complex	1
47254	16-8704285	M16 240490	UK	Europe	Scotland	2016	B		ERR1717521	46	ST-41/44 complex	1
47256	16-8705144	M16 240546	UK	Europe	Scotland	2016	B		ERR1717523	12053	ST-41/44 complex	1
47258	16-8707393	M16 240679	UK	Europe	Scotland	2016	B		ERR1717525	2009	ST-41/44 complex	1
47261	M16 240512		UK	Europe	South East	2016	B		ERR1717528	1403	ST-41/44 complex	1
47276	M16 240530		UK	Europe	West Midlands	2016	B		ERR1717543	1788	ST-41/44 complex	1
47278	M16 240532		UK	Europe	Wales	2016	B		ERR1717545	2314	ST-41/44 complex	1
47279	M16 240534		UK	Europe	South East	2016	B		ERR1717546	41	ST-41/44 complex	1
47314	M16 240640		UK	Europe	North West	2016	B		ERR1717581	1194	ST-41/44 complex	1
47318	M16 240645		UK	Europe	South East	2016	B		ERR1717585	2203	ST-41/44 complex	1
47323	M16 240653		UK	Europe	South & West	2016	B		ERR1717590	571	ST-41/44 complex	1
47333	M16 240671		UK	Europe	Eastern	2016	B		ERR1717601	12512	ST-41/44 complex	1
50861	16-481		Sweden	Europe		2016	B			1194	ST-41/44 complex	1
51289	B317		UK	Europe	Nottingham	2016			ERR2139123	41	ST-41/44 complex	0
51446	R937		UK	Europe	Nottingham	2015			ERR2139280	41	ST-41/44 complex	0
51610	14.8703675		UK	Europe	Scotland	2014	B		ERR1865237	154	ST-41/44 complex	1
51842	AK-1949		Greece	Europe		2016	B			41	ST-41/44 complex	1
51857	W-5959		Greece	Europe		2016	B			41	ST-41/44 complex	1
51860	W-5981		Greece	Europe		2016	B			41	ST-41/44 complex	1
51862	W-6157		Greece	Europe		2016	B			12884	ST-41/44 complex	1
51866	W-6343		Greece	Europe		2017	B			41	ST-41/44 complex	1
51867	W-6351		Greece	Europe		2017	B			110	ST-41/44 complex	1
51907	17-106		Sweden	Europe		2017	B			12839	ST-41/44 complex	1
51908	17-107		Sweden	Europe		2017	B			12839	ST-41/44 complex	1
53057	M16 240711		UK	Europe	East Midlands	2016	B		ERR1994504	8988		1
53059	M16 240713		UK	Europe	North West	2016	B		ERR1994514	340	ST-41/44 complex	1
53063	M16 240720		UK	Europe	South & West	2016	B		ERR1994528	41	ST-41/44 complex	1
53065	M16 240722		UK	Europe	North West	2016	B		ERR1994382	485	ST-41/44 complex	1
53070	M16 240730		UK	Europe	London	2016	B		ERR1994547	41	ST-41/44 complex	1
53071	M16 240732		UK	Europe	Wales	2016	B		ERR1994551	41	ST-41/44 complex	1
53102	M16 240772		UK	Europe	South & West	2016	B		ERR1994460	1475	ST-41/44 complex	1
53107	M16 240778		UK	Europe	East Midlands	2016	B		ERR1994469	485	ST-41/44 complex	1
53111	M16 240782		UK	Europe	London	2016	B		ERR1994478	1423	ST-41/44 complex	1
53115	M16 240788		UK	Europe	North West	2016	B		ERR1994497	1992	ST-41/44 complex	1
53117	M16 240790		UK	Europe	South East	2016	B		ERR1994507	1475	ST-41/44 complex	1
53126	M16 240804		UK	Europe	South East	2016	B		ERR1994538	3754	ST-41/44 complex	1
53127	M16 240805		UK	Europe	South East	2016	B		ERR1994541	409	ST-41/44 complex	1
53128	M16 240806		UK	Europe	Yorks & Humber	2016	B		ERR1994545	485	ST-41/44 complex	1
53129	M16 240807		UK	Europe	South & West	2016	B		ERR1994557	13094	ST-41/44 complex	1
53140	M16 240832		UK	Europe	North East	2016	B		ERR1994606	8988		1
53145	M16 240838		UK	Europe	Wales	2016	B		ERR1994629	41	ST-41/44 complex	1
53148	M16 240841		UK	Europe	Eastern	2016	B		ERR1994593	41	ST-41/44 complex	1
53153	M16 240848		UK	Europe	North West	2016	B		ERR1994464	8511	ST-41/44 complex	1
53157	M16 240852		UK	Europe	East Midlands	2016	B		ERR1994476	41	ST-41/44 complex	1
53175	M16 240876		UK	Europe	East Midlands	2016	B		ERR1994389	485	ST-41/44 complex	1
53184	M16 240886		UK	Europe	North East	2016	B		ERR1994420	485	ST-41/44 complex	1
53185	M16 240887		UK	Europe	East Midlands	2016	B		ERR1994548	41	ST-41/44 complex	1
53197	M16 240903		UK	Europe	West Midlands	2016	B		ERR1994456	2314	ST-41/44 complex	1
53209	M17 240007		UK	Europe	South East	2017	B		ERR1994491	41	ST-41/44 complex	1
53210	M17 240008		UK	Europe	South East	2017	B		ERR1994495	41	ST-41/44 complex	1
53235	M17 240034		UK	Europe	North West	2017	B		ERR1994604	41	ST-41/44 complex	1
53241	M17 240040		UK	Europe	South East	2017	B		ERR1994623	2314	ST-41/44 complex	1
53248	M17 240048		UK	Europe	South & West	2017	B		ERR1994651	11766	ST-41/44 complex	1
53260	M17 240064		UK	Europe	London	2017	B		ERR1994682	41	ST-41/44 complex	1
53265	M17 240069		UK	Europe	South & West	2017	B		ERR1994668	3754	ST-41/44 complex	1
53271	M17 240077		UK	Europe	East Midlands	2017	B		ERR1994711	7746	ST-41/44 complex	1
53273	M17 240080		UK	Europe	South & West	2017	B		ERR1994592	485	ST-41/44 complex	1
53288	M17 240104		UK	Europe	Yorks & Humber	2017	B		ERR1994622	2314	ST-41/44 complex	1
53289	M17 240105		UK	Europe	South East	2017	B		ERR1994626	41	ST-41/44 complex	1
53320	M17 240157		UK	Europe	South & West	2017	B		ERR1994600	41	ST-41/44 complex	1
53331	M17 240170		UK	Europe	North East	2017	B		ERR1994646	10269	ST-41/44 complex	1
53335	M17 240176		UK	Europe	North West	2017	B		ERR1994658	41	ST-41/44 complex	1
53348	M17 240194		UK	Europe	London	2017	B		ERR1994695	41	ST-41/44 complex	1
53357	M17 240203		UK	Europe	North West	2017	B		ERR1994388	3818	ST-41/44 complex	1
53361	M17 240208		UK	Europe	West Midlands	2017	B		ERR1994400	11487	ST-41/44 complex	1
53363	M17 240212		UK	Europe	North West	2017	B		ERR1994424	41	ST-41/44 complex	1
53370	M17 240223		UK	Europe	Yorks & Humber	2017	B		ERR1994449	839	ST-41/44 complex	1
53373	M17 240228		UK	Europe	South East	2017	B		ERR1994455	340	ST-41/44 complex	1
53381	16-8709292	M17 240112	UK	Europe	Scotland	2016	B		ERR1994647	46	ST-41/44 complex	1
53384	16-8711120	M17 240115	UK	Europe	Scotland	2016	B		ERR1994603	485	ST-41/44 complex	1
53386	17-8700065	M17 240117	UK	Europe	Scotland	2017	B		ERR1994659	1097	ST-41/44 complex	1
53391	4	M17 240232	Turkey	Asia		2013	B		ERR1994721	3346	ST-41/44 complex	1
53394	8	M17 240236	Turkey	Asia		2014	B		ERR1994724	7911	ST-41/44 complex	1
53441	M17 240568		UK	Europe	South & West	2017	B		ERR2188546	41	ST-41/44 complex	1
53716	Nmiss2971		Italy	Europe			B			41	ST-41/44 complex	1
53977	N337.1		UK	Europe	Nottingham	2009				8511	ST-41/44 complex	0
56076	NM03004		USA	North America	Georgia	2006	B			44	ST-41/44 complex	0
56077	NM03005		USA	North America	Georgia	2006	B			44	ST-41/44 complex	0
56078	NM03006		USA	North America	Georgia	2006	B			44	ST-41/44 complex	0
56084	NM03012		USA	North America	Georgia	2006	NG			6130	ST-41/44 complex	0
56088	NM03016		USA	North America	Georgia	2006	NG			136	ST-41/44 complex	0
56095	NM03024		USA	North America	Georgia	2006	NG			6130	ST-41/44 complex	0
56096	NM03025		USA	North America	Georgia	2006	NG			11574	ST-41/44 complex	0
56097	NM03026		USA	North America	Georgia	2006	NG			6130	ST-41/44 complex	0
56103	NM03032		USA	North America	Georgia	2006	B			13140	ST-41/44 complex	0
56106	NM03035		USA	North America	Georgia	2006	B			44	ST-41/44 complex	0
56108	NM03037		USA	North America	Georgia	2006	NG			44	ST-41/44 complex	0
56114	NM03044		USA	North America	Georgia	2007	NG			6130	ST-41/44 complex	0
56415	Men20B1	M17 240212 KF	UK	Europe		2017	B		ERR2188541	41	ST-41/44 complex	1
57302	BF0689		Burkina Faso	Africa		2009	C			206	ST-41/44 complex	0
57303	BF0692		Burkina Faso	Africa		2009	C			206	ST-41/44 complex	0
57304	BF0751		Burkina Faso	Africa		2009	C			206	ST-41/44 complex	0
57305	BF0791		Burkina Faso	Africa		2009	C			7929	ST-41/44 complex	0
57306	BF1626		Burkina Faso	Africa		2010	C			206	ST-41/44 complex	0
57309	BF2880		Burkina Faso	Africa		2012	C			206	ST-41/44 complex	0
57836	0067/01		Czech Republic	Europe		2001	W			5002	ST-41/44 complex	0
57837	0073/16		Czech Republic	Europe	KV	2016	C			3346	ST-41/44 complex	1
57917	157M		Slovenia	Europe	Maribor	2017	B			41	ST-41/44 complex	1
57920	160M		Slovenia	Europe	Ljubljana	2017	B			1194	ST-41/44 complex	1
57961	M17 240857		UK	Europe	West Midlands	2017	B		ERR2287277	41	ST-41/44 complex	1
58123	SMG_18_15		UK	Europe		2017				340	ST-41/44 complex	1
58166	17-537		Sweden	Europe		2017	B			41	ST-41/44 complex	1
58184	SMG_18_98		UK	Europe		2018				8597		1
58187	SMG_18_106		UK	Europe		2018				154	ST-41/44 complex	1
58190	SMG_18_109		UK	Europe		2018				8539	ST-41/44 complex	1
58812	AK-1973_Str		Greece	Europe	Athens	2017	B					1
58813	K-47_Str		Cyprus	Europe		2018	B			41	ST-41/44 complex	1
58823	W-6684_Str		Greece	Europe	Corfou	2017	B			154	ST-41/44 complex	1
58824	W-6695_Str		Greece	Europe	Thessaloniki	2017	B			13519	ST-41/44 complex	1
58877	SMG_17_1068		UK	Europe		2017				8597		1
59092	NM01809	MD-06-31729	USA	North America	Maryland	2006	B			5839	ST-41/44 complex	1
59093	NM01893	M17256	USA	North America	Maryland	2006	NG			180	ST-41/44 complex	0
59101	NM01907	M17264	USA	North America	Maryland	2006	NG			2578	ST-41/44 complex	0
59114	NM01929	M17277	USA	North America	Maryland	2006	other			5916	ST-41/44 complex	0
59122	NM01943	M17285	USA	North America	Maryland	2006	NG			2578	ST-41/44 complex	0
59123	NM01944	M17286	USA	North America	Maryland	2006	NG			2578	ST-41/44 complex	0
59132	NM01961	M17295	USA	North America	Maryland	2006	NG			571	ST-41/44 complex	0
59133	NM01963	M17296	USA	North America	Maryland	2006	NG			2578	ST-41/44 complex	0
59138	NM01973	M17301	USA	North America	Maryland	2006	NG			5919	ST-41/44 complex	0
59148	NM01991	M17311	USA	North America	Maryland	2006	NG			180	ST-41/44 complex	0
59173	NM02534	K4536-2B	USA	North America	Maryland	2006	NG			5916	ST-41/44 complex	0
59174	NM02535	M17336	USA	North America	Maryland	2006	NG			315	ST-41/44 complex	0
59187	NM02560	M17349	USA	North America	Maryland	2006	NG			2578	ST-41/44 complex	0
59198	NM02581	C5231-2B	USA	North America	Maryland	2006	NG			5919	ST-41/44 complex	0
59204	NM02592	M17366	USA	North America	Maryland	2006	NG			180	ST-41/44 complex	0
59210	NM02607	F4321-2C	USA	North America	Maryland	2007	NG			6591	ST-41/44 complex	0
59238	NM02663	M17399	USA	North America	Maryland	2007	NG			5916	ST-41/44 complex	0
59239	NM02666	K4654-2C	USA	North America	Maryland	2007	NG			315	ST-41/44 complex	0
59263	NM02717	M17424	USA	North America	Maryland	2007	NG			5919	ST-41/44 complex	0
59271	NM02735	M17432	USA	North America	Maryland	2007	NG			180	ST-41/44 complex	0
59316	NM02988	MD01545	USA	North America	Maryland	2008	NG			2578	ST-41/44 complex	1
59317	NM02989	MD01545	USA	North America	Maryland	2008	NG			2578	ST-41/44 complex	1
59321	NM03055	M15748	USA	North America	Georgia	2007	NG			6142	ST-41/44 complex	0
59325	NM03059	M15764	USA	North America	Georgia	2007	NG			6130	ST-41/44 complex	0
59400	NM03077	M15831	USA	North America	Georgia	2007	B			44	ST-41/44 complex	0
59406	NM03083	M15837	USA	North America	Georgia	2007	B			44	ST-41/44 complex	0
59412	NM03089	M16149	USA	North America	Georgia	2007	NG			6142	ST-41/44 complex	0
59414	NM03091	M16157	USA	North America	Georgia	2007	B			44	ST-41/44 complex	0
59415	NM03092	M16158	USA	North America	Georgia	2007	B			44	ST-41/44 complex	0
59424	NM03102	M16178	USA	North America	Georgia	2007	NG			6130	ST-41/44 complex	0
59429	NM03107	M16223	USA	North America	Georgia	2007	NG			44	ST-41/44 complex	0
59434	NM03112	M16228	USA	North America	Georgia	2007	NG			44	ST-41/44 complex	0
59453	NM03132	MD01545	USA	North America	Maryland	2008	NG			2578	ST-41/44 complex	1
59463	NM03761	GA49329	USA	North America	Georgia					955		1
59466	NM03764	GA52068	USA	North America	Georgia					437	ST-41/44 complex	1
59467	NM03765	GA52301	USA	North America	Georgia					44	ST-41/44 complex	1
59471	NM03769	GA54276	USA	North America	Georgia					437	ST-41/44 complex	1
59476	NM03774	GA54736	USA	North America	Georgia					136	ST-41/44 complex	1
59685	47719		South Africa	Africa	Gauteng	2016	B			6590	ST-41/44 complex	1
59689	47986		South Africa	Africa	Western Cape	2016	B					1
59700	48772		South Africa	Africa	Western Cape	2016	B			485	ST-41/44 complex	1
59703	49038		South Africa	Africa	Western Cape	2016	B			8597		1
59708	49344		South Africa	Africa	Western Cape	2016	B			6617	ST-41/44 complex	1
59716	51202		South Africa	Africa	Western Cape	2017	B					1
59719	51310		South Africa	Africa	Western Cape	2017	B					1
59723	51593		South Africa	Africa	Western Cape	2017	B			6590	ST-41/44 complex	1
59725	51709		South Africa	Africa	Gauteng	2017	B					1
59739	52418		South Africa	Africa	Western Cape	2017	B			6590	ST-41/44 complex	1
59806	53928		South Africa	Africa	Mpumalanga	2017	C					1
59812	48252		South Africa	Africa	Gauteng	2016	B			154	ST-41/44 complex	1
59823	51700		South Africa	Africa	Gauteng	2017	B			154	ST-41/44 complex	1
59824	51705		South Africa	Africa	Gauteng	2017	B			154	ST-41/44 complex	1
59825	51949		South Africa	Africa	Western Cape	2017	B			8597		1
59827	52710		South Africa	Africa	Eastern Cape	2017	B			44	ST-41/44 complex	1
59832	C10434		South Africa	Africa	Western Cape	2017				2578	ST-41/44 complex	0
59838	C10270		South Africa	Africa	Western Cape	2017	B			6058	ST-41/44 complex	0
59840	C10114		South Africa	Africa	Western Cape	2017	B			6058	ST-41/44 complex	0
59841	W10891		South Africa	Africa	Gauteng	2017	B			6058	ST-41/44 complex	0
59867	W10823		South Africa	Africa	Gauteng	2017	B			6058	ST-41/44 complex	0
59893	C20434		South Africa	Africa	Western Cape	2017				2578	ST-41/44 complex	0
59911	W20823		South Africa	Africa	Gauteng	2017	B			6058	ST-41/44 complex	0
60445	SMG_18_621		UK	Europe		2018				12250	ST-41/44 complex	1
60599	18	M17 240251	Turkey	Asia		2013	B		ERR2619247	13754	ST-41/44 complex	1
60664	33	M17 240267	Turkey	Asia		2014	W		ERR2619312	191	ST-41/44 complex	1
60908	BRI005	BR42832	UK	Europe		2017	B		ERR2619556	41	ST-41/44 complex	0
60921	BRI024	BR42863	UK	Europe		2017	NG		ERR2619569	1423	ST-41/44 complex	0
60953	BRI019	BR42897	UK	Europe		2017	B		ERR2619601	1097	ST-41/44 complex	0
61198	Belgorod1644/18	1644	Russia	Asia	Belgorod	2018	C			3346	ST-41/44 complex	1
61385	M-011-16		Chile	South America	Metropolitana	2016	B			44	ST-41/44 complex	1
61387	M-023-16		Chile	South America	Metropolitana	2016	B			44	ST-41/44 complex	1
61388	M-046-16		Chile	South America	Metropolitana	2016	B			44	ST-41/44 complex	1
61389	M-047-16		Chile	South America	Araucania	2016	B			44	ST-41/44 complex	1
